# Supplementary material for: A new lineage of looper moths discovered in the South African Cape Floristic Region (Lepidoptera, Geometridae)
Source: Zookeys. 2026 Jan 30;1267:337–54. doi: 10.3897/zookeys.1267.174407 (PMC12881910; doi:10.3897/zookeys.1267.174407)
Supplement: XML Treatment for Fynbosia [file zookeys.1267.174407-treatment1.xml]

<!DOCTYPE tp:taxon-treatment
  PUBLIC "-//TaxonX//DTD Taxonomic Treatment Publishing DTD v0 20100105//EN" "tax-treatment-NSO.dtd">
<tp:taxon-treatment xmlns:tp="http://www.plazi.org/taxpub"><tp:treatment-meta><kwd-group><label>Taxon classification</label><kwd>
                <named-content content-type="kingdom">Animalia</named-content>
              </kwd><kwd>
                <named-content content-type="order">Lepidoptera</named-content>
              </kwd><kwd>
                <named-content content-type="family">Geometridae</named-content>
              </kwd></kwd-group><mixed-citation publication-type="journal"><person-group><name><surname>Englund</surname><given-names>Mikael</given-names></name><name><surname>Laiho</surname><given-names>Elina</given-names></name><name><surname>Lee</surname><given-names>Kyung Min</given-names></name><name><surname>Staude</surname><given-names>Hermann</given-names></name><name><surname>Söderholm</surname><given-names>Max</given-names></name><name><surname>Sihvonen</surname><given-names>Pasi</given-names></name></person-group><article-title>A new lineage of looper moths discovered in the South African Cape Floristic Region (<tp:taxon-name><tp:taxon-name-part taxon-name-part-type="order" reg="Lepidoptera">Lepidoptera</tp:taxon-name-part></tp:taxon-name>, <tp:taxon-name><tp:taxon-name-part taxon-name-part-type="family" reg="Geometridae">Geometridae</tp:taxon-name-part></tp:taxon-name>)</article-title><source>Zookeys</source><day>30</day><month>01</month><year>2026</year><volume>1267</volume><fpage>337</fpage><lpage>354</lpage><pub-id pub-id-type="doi">10.3897/zookeys.1267.174407</pub-id></mixed-citation></tp:treatment-meta><tp:nomenclature><tp:taxon-name><object-id xmlns:xlink="http://www.w3.org/1999/xlink" content-type="arpha" xlink:type="simple">133DC6CD-3E41-5CE9-B9BB-56A878C73619</object-id><tp:taxon-name-part taxon-name-part-type="genus" reg="Fynbosia">Fynbosia</tp:taxon-name-part>
                    		<object-id xmlns:xlink="http://www.w3.org/1999/xlink" content-type="zoobank" xlink:type="simple">https://zoobank.org/4D24E751-A39F-4DA7-9116-B86EB49C52BC</object-id>
                    	</tp:taxon-name><tp:taxon-authority>Englund, Staude &amp; Sihvonen</tp:taxon-authority><tp:taxon-status xmlns:xlink="http://www.w3.org/1999/xlink" xlink:type="simple">gen. nov.</tp:taxon-status></tp:nomenclature><tp:treatment-sec sec-type="Type species"><title>Type species.</title><p><italic><tp:taxon-name><tp:taxon-name-part taxon-name-part-type="genus" reg="Fynbosia">Fynbosia</tp:taxon-name-part> <tp:taxon-name-part taxon-name-part-type="species" reg="horingaria">horingaria</tp:taxon-name-part></tp:taxon-name></italic> Englund, Staude &amp; Sihvonen, sp. nov.</p></tp:treatment-sec><tp:treatment-sec sec-type="Diagnosis"><title>Diagnosis.</title><p>Southern African genus of subfamily <tp:taxon-name><tp:taxon-name-part taxon-name-part-type="subfamily" reg="Larentiinae">Larentiinae</tp:taxon-name-part></tp:taxon-name> (<tp:taxon-name><tp:taxon-name-part taxon-name-part-type="order" reg="Lepidoptera">Lepidoptera</tp:taxon-name-part></tp:taxon-name>: <tp:taxon-name><tp:taxon-name-part taxon-name-part-type="family" reg="Geometridae">Geometridae</tp:taxon-name-part></tp:taxon-name>) present at Cape Floristic Region not attributable or closely related to any described tribus of <tp:taxon-name><tp:taxon-name-part taxon-name-part-type="subfamily" reg="Larentiinae">Larentiinae</tp:taxon-name-part></tp:taxon-name>. Nocturnal small-sized moths with conspicuous male antenna with long ciliated rami, female antenna filiform. Vestigial, defunct proboscis and minuscule two-segmented labial palpi. Adult resting position, small size and elongated fore wing shape resembling those present in genera of <tp:taxon-name><tp:taxon-name-part taxon-name-part-type="tribe" reg="Eupitheciini">Eupitheciini</tp:taxon-name-part></tp:taxon-name>, but the structures of male antenna, proboscis, labial palpi, genitalia, and molecular phylogeny not compatible to any genera of that tribus.</p><p>Barcode (COI) 658 bp sequence minimum K2P distance to closest species (<italic><tp:taxon-name><tp:taxon-name-part taxon-name-part-type="genus" reg="Rheumaptera">Rheumaptera</tp:taxon-name-part> <tp:taxon-name-part taxon-name-part-type="species" reg="hastata">hastata</tp:taxon-name-part></tp:taxon-name></italic> and <italic><tp:taxon-name><tp:taxon-name-part taxon-name-part-type="genus" reg="Xanthorhoe">Xanthorhoe</tp:taxon-name-part> <tp:taxon-name-part taxon-name-part-type="species" reg="abrasaria">abrasaria</tp:taxon-name-part></tp:taxon-name></italic>) &gt; 9%. Closest sister lineage <italic><tp:taxon-name><tp:taxon-name-part taxon-name-part-type="genus" reg="Brabirodes">Brabirodes</tp:taxon-name-part></tp:taxon-name></italic> (<tp:taxon-name><tp:taxon-name-part taxon-name-part-type="tribe" reg="Brabirodini">Brabirodini</tp:taxon-name-part></tp:taxon-name>) based on multigene 4980 bp maximum likelihood phylogenetic estimation.</p></tp:treatment-sec><tp:treatment-sec sec-type="Etymology"><title>Etymology.</title><p>Fynbos (&gt; Afrikaans = fine bush) refers to the biome of Cape Floristic Region, where the type taxa reside.</p></tp:treatment-sec></tp:taxon-treatment>
