# Supplementary material for: A new lineage of looper moths discovered in the South African Cape Floristic Region (Lepidoptera, Geometridae)
Source: Zookeys. 2026 Jan 30;1267:337–54. doi: 10.3897/zookeys.1267.174407 (PMC12881910; doi:10.3897/zookeys.1267.174407)
Supplement: XML Treatment for Fynbosia horingaria [file zookeys.1267.174407-treatment2.xml]

<!DOCTYPE tp:taxon-treatment
  PUBLIC "-//TaxonX//DTD Taxonomic Treatment Publishing DTD v0 20100105//EN" "tax-treatment-NSO.dtd">
<tp:taxon-treatment xmlns:tp="http://www.plazi.org/taxpub"><tp:treatment-meta><kwd-group><label>Taxon classification</label><kwd>
                <named-content content-type="kingdom">Animalia</named-content>
              </kwd><kwd>
                <named-content content-type="order">Lepidoptera</named-content>
              </kwd><kwd>
                <named-content content-type="family">Geometridae</named-content>
              </kwd></kwd-group><mixed-citation publication-type="journal"><person-group><name><surname>Englund</surname><given-names>Mikael</given-names></name><name><surname>Laiho</surname><given-names>Elina</given-names></name><name><surname>Lee</surname><given-names>Kyung Min</given-names></name><name><surname>Staude</surname><given-names>Hermann</given-names></name><name><surname>Söderholm</surname><given-names>Max</given-names></name><name><surname>Sihvonen</surname><given-names>Pasi</given-names></name></person-group><article-title>A new lineage of looper moths discovered in the South African Cape Floristic Region (<tp:taxon-name><tp:taxon-name-part taxon-name-part-type="order" reg="Lepidoptera">Lepidoptera</tp:taxon-name-part></tp:taxon-name>, <tp:taxon-name><tp:taxon-name-part taxon-name-part-type="family" reg="Geometridae">Geometridae</tp:taxon-name-part></tp:taxon-name>)</article-title><source>Zookeys</source><day>30</day><month>01</month><year>2026</year><volume>1267</volume><fpage>337</fpage><lpage>354</lpage><pub-id pub-id-type="doi">10.3897/zookeys.1267.174407</pub-id></mixed-citation></tp:treatment-meta><tp:nomenclature><tp:taxon-name><object-id xmlns:xlink="http://www.w3.org/1999/xlink" content-type="arpha" xlink:type="simple">8C6C69E9-E369-591B-BEE0-C3BC82D0A2F1</object-id><tp:taxon-name-part taxon-name-part-type="genus" reg="Fynbosia">Fynbosia</tp:taxon-name-part> <tp:taxon-name-part taxon-name-part-type="species" reg="horingaria">horingaria</tp:taxon-name-part>
                    		<object-id xmlns:xlink="http://www.w3.org/1999/xlink" content-type="zoobank" xlink:type="simple">https://zoobank.org/03D251B8-9E65-4F92-B168-71F803D317B5</object-id>
                    	</tp:taxon-name><tp:taxon-authority>Englund, Staude &amp; Sihvonen</tp:taxon-authority><tp:taxon-status xmlns:xlink="http://www.w3.org/1999/xlink" xlink:type="simple">sp. nov.</tp:taxon-status></tp:nomenclature><tp:treatment-sec sec-type="Type material"><title>Type material.</title><p><bold>Holotype</bold> • ♂ (Figs <xref ref-type="fig" rid="F3">3A</xref>, <xref ref-type="fig" rid="F3">3C</xref>, 5 A, 6 A), South Africa: Calitzdorp, Swartberg, farm Zandrivier, <named-content xmlns:xlink="http://www.w3.org/1999/xlink" content-type="dwc:verbatimCoordinates" xlink:type="simple">33.373°S, 21.330°E</named-content>, 1200 m, 28 Apr. 2022, Mikael Englund leg., DNA sample ME09, gen. prep. PS 2872, micro-CT scan MS 2, coll. Ditsong Museum of Natural History, Pretoria, South Africa. <bold>Paratypes</bold> (5♂♂) •  ♂ (Fig. <xref ref-type="fig" rid="F3">3E</xref>), South Africa: Western Cape, 40 km SE of Calitzdorp, farm Zandrivier, dry renosterveld – nama karoo <named-content xmlns:xlink="http://www.w3.org/1999/xlink" content-type="dwc:verbatimCoordinates" xlink:type="simple">33.351°S, 21.317°E</named-content>, 1200 m, 28–29 Apr. 2022, Mikael Englund, Pasi Sihvonen, Hermann Staude leg., DNA sample PS 1641, photo PMS_31002, coll. Englund, Finland; •  ♂ (Fig. <xref ref-type="fig" rid="F3">3F</xref>), South Africa: Western Cape, 40 km SE of Calitzdorp, farm Zandrivier, dry renosterveld – nama karoo <named-content xmlns:xlink="http://www.w3.org/1999/xlink" content-type="dwc:verbatimCoordinates" xlink:type="simple">33.351°S, 21.317°E</named-content>, 1200 m, 28–29 Apr. 2022, Mikael Englund, Pasi Sihvonen, Hermann Staude leg., DNA sample PS 1659, photo PMS_31003, micro-CT scan MS 184, coll. Sihvonen, Finland; •  ♂ South Africa: Western Cape, Calitzdorp, Seweweekspoort, Aristata, riverine fynbos, <named-content xmlns:xlink="http://www.w3.org/1999/xlink" content-type="dwc:verbatimCoordinates" xlink:type="simple">33.4057°S, 21.4017°E</named-content>, 12 Apr. 2023, A. Hofmann &amp; J. Meineke, coll. Staude, South Africa; •  ♂ South Africa: Western Cape, Calitzdorp, Seweweekspoort, Aristata, riverine fynbos, <named-content xmlns:xlink="http://www.w3.org/1999/xlink" content-type="dwc:verbatimCoordinates" xlink:type="simple">33.4057°S, 21.4017°E</named-content>, 12 Apr. 2023, A. Hofmann &amp; J. Meineke, coll. State Museum of Natural History Stuttgart, Germany.</p></tp:treatment-sec><tp:treatment-sec sec-type="Diagnosis"><title>Diagnosis.</title><p>Adult male <italic><tp:taxon-name><tp:taxon-name-part taxon-name-part-type="genus" reg="Fynbosia">F.</tp:taxon-name-part> <tp:taxon-name-part taxon-name-part-type="species" reg="horingaria">horingaria</tp:taxon-name-part></tp:taxon-name></italic> sp. nov. distinguishable from <italic><tp:taxon-name><tp:taxon-name-part taxon-name-part-type="genus" reg="Fynbosia">F.</tp:taxon-name-part> <tp:taxon-name-part taxon-name-part-type="species" reg="unicaria">unicaria</tp:taxon-name-part></tp:taxon-name></italic> sp. nov. based on the wing patterns and genitalia. Both fore- and hindwing medial lines evenly rounded, not sharply angled near costa as in <italic><tp:taxon-name><tp:taxon-name-part taxon-name-part-type="genus" reg="Fynbosia">F.</tp:taxon-name-part> <tp:taxon-name-part taxon-name-part-type="species" reg="unicaria">unicaria</tp:taxon-name-part></tp:taxon-name></italic> sp. nov., best visible on the wing undersides. Discal spots prominent, blackish, triangular in forewings (Figs <xref ref-type="fig" rid="F3">3</xref>, <xref ref-type="fig" rid="F6">6</xref>; Key 1). Male genitalia weakly sclerotized, but distinguishable from <italic><tp:taxon-name><tp:taxon-name-part taxon-name-part-type="genus" reg="Fynbosia">F.</tp:taxon-name-part> <tp:taxon-name-part taxon-name-part-type="species" reg="unicaria">unicaria</tp:taxon-name-part></tp:taxon-name></italic> sp. nov. by the broader valva and elongated saccus (Figs <xref ref-type="fig" rid="F6">6</xref>, <xref ref-type="fig" rid="F8">8</xref>; Key 2). Average mtCOI genetic distance to <italic><tp:taxon-name><tp:taxon-name-part taxon-name-part-type="genus" reg="Fynbosia">F.</tp:taxon-name-part> <tp:taxon-name-part taxon-name-part-type="species" reg="unicaria">unicaria</tp:taxon-name-part></tp:taxon-name></italic> sp. nov. is 5%.</p></tp:treatment-sec><tp:treatment-sec sec-type="Description"><title>Description.</title><p><bold>Adults</bold>.</p><p><bold><italic>Head</italic></bold>: Frons and vertex covered with light brown scales, mixed with some scattered dark brown scales, a string of hair-like scales protruding at the posterior margin of head, compound eye naked. Labial palpi short, with just two segments (Fig. <xref ref-type="fig" rid="F5">5B</xref>), length less than 1/5 of eye diameter, oriented ventrally, covered with yellowish ochreous scales; vom Rath’s organ cavity on the tip of the terminal palpomere. Proboscis vestigial, hardly visible between labial palpi, apparently defunct. Male antenna (Figs <xref ref-type="fig" rid="F3">3</xref>, <xref ref-type="fig" rid="F6">6</xref>, <xref ref-type="fig" rid="F7">7</xref>) bipectinate, flagella dorsally covered with ochraceous cells, flagellomeres light brown, except for the blackish swollen end of each flagellomere, ramus black, conspicuously long, length up to twice the diameter of compound eye, abundant long cilia covering the ramus. Female antenna filiform.</p><p><bold><italic>Thorax</italic></bold>: Covered with mixed light to dark brown scales. Spur pattern on legs 0–0–2.</p><p><bold><italic>Abdomen</italic></bold>: Segments covered with brown scales of varying tone, mottled with blackish scales. Some long hair-like scales extending distally from the proximal segments of the male abdomen. Bowl-shaped paired tympanal organs laterally in the segments 1+2, tip of ansa slightly swollen.</p><p><bold><italic>Wings</italic></bold> (Figs <xref ref-type="fig" rid="F3">3A</xref>, <xref ref-type="fig" rid="F3">3C</xref>, <xref ref-type="fig" rid="F5">5A</xref>, <xref ref-type="fig" rid="F6">6A</xref>): Forewing triangular, elongated, termen slightly convex from apex until midwing (M3), tornus round, without distinct transition from termen to dorsum. Wingspan 18–21 mm. Forewing ground colour ranging from light to medium brown with several dark wavy transverse lines most pronounced at costa. Proximal parts of medial and subcostal areas lighter brown than rest of forewing. Basal area with hazel brown tone. Discal spot distinct, triangular, blackish. Three dark brown blotches in terminal area, largest situated medially, smaller ones towards apex and tornus. Ante- and postmedial lines dark, evenly rounding inwards near costa in both fore- and hindwings. Hind wing apex rather sharply angled, discal spot dark. Terminal area lighter with darker suffuse plots forming discontinuous wavy line. Markings on hindwings more distinct on underside.</p><p><bold><italic>Genitalia</italic></bold>: Male (Figs <xref ref-type="fig" rid="F6">6B</xref>, <xref ref-type="fig" rid="F8">8A–E</xref>): Genitalia generally weakly sclerotised with few diagnostic ornaments, except for uncus and gnathos. Valva wide, costa evenly rounded. Uncus rather well sclerotised, prominent with evenly downward hooking tip, juxta sclerotised with saddle-form upward hooking tip. Saccus elongated, aedeagus lacking cornuti.</p><p>Female genitalia unknown.</p><p>Immature stages unknown.</p></tp:treatment-sec><tp:treatment-sec sec-type="Genetic data"><title>Genetic data.</title><p>GenBank accession numbers <ext-link xmlns:xlink="http://www.w3.org/1999/xlink" xlink:href="PV988405" ext-link-type="gen" xlink:type="simple">PV988405</ext-link>–<ext-link xmlns:xlink="http://www.w3.org/1999/xlink" xlink:href="PV988410" ext-link-type="gen" xlink:type="simple">PV988410</ext-link>.</p></tp:treatment-sec><tp:treatment-sec sec-type="Etymology"><title>Etymology.</title><p>Horing (&gt; Afrikaans = horn); pertaining to the large and conspicuous, plume-like antennae of the male.</p></tp:treatment-sec><tp:treatment-sec><!--Section generated to contain objects referenced in tp:taxon-treatment.--><fig id="F3" position="float" orientation="portrait"><object-id xmlns:xlink="http://www.w3.org/1999/xlink" content-type="doi" xlink:type="simple">10.3897/zookeys.1267.174407.figure3</object-id><object-id xmlns:xlink="http://www.w3.org/1999/xlink" content-type="arpha" xlink:type="simple">54EF40C7-520B-526A-8B6B-F1F97B729C15</object-id><label>Figure 3.</label><caption><p>Adult male specimens of <italic><tp:taxon-name><tp:taxon-name-part taxon-name-part-type="genus" reg="Fynbosia">Fynbosia</tp:taxon-name-part></tp:taxon-name></italic>. <italic><tp:taxon-name><tp:taxon-name-part taxon-name-part-type="genus" reg="Fynbosia">Fynbosia</tp:taxon-name-part> <tp:taxon-name-part taxon-name-part-type="species" reg="horingaria">horingaria</tp:taxon-name-part></tp:taxon-name></italic> sp. nov., holotype (<bold>A, C, E, F</bold>): <bold>A</bold>. Dorsal view; <bold>C</bold>. Ventral view; <bold>E, F</bold>. Paratypes dorsal view. <italic><tp:taxon-name><tp:taxon-name-part taxon-name-part-type="genus" reg="Fynbosia">Fynbosia</tp:taxon-name-part> <tp:taxon-name-part taxon-name-part-type="species" reg="unicaria">unicaria</tp:taxon-name-part></tp:taxon-name></italic> sp. nov., holotype (<bold>B, D</bold>): <bold>B</bold>. Dorsal view; <bold>D</bold>. Ventral view.</p></caption><graphic xmlns:xlink="http://www.w3.org/1999/xlink" xlink:href="zookeys-1267-337_article-174407__-g003.jpg" id="oo_1522620.jpg" position="float" orientation="portrait" xlink:type="simple"><uri content-type="original_file" xlink:type="simple">https://binary.pensoft.net/fig/1522620</uri></graphic></fig><fig id="F6" position="float" orientation="portrait"><object-id xmlns:xlink="http://www.w3.org/1999/xlink" content-type="doi" xlink:type="simple">10.3897/zookeys.1267.174407.figure6</object-id><object-id xmlns:xlink="http://www.w3.org/1999/xlink" content-type="arpha" xlink:type="simple">58601FA8-7B31-5837-BDBE-CF7FAC801896</object-id><label>Figure 6.</label><caption><p>Key diagnostic characters of <italic><tp:taxon-name><tp:taxon-name-part taxon-name-part-type="genus" reg="Fynbosia">Fynbosia</tp:taxon-name-part></tp:taxon-name></italic> species. <bold>A, C</bold>. Wing ornamentation, dorsal view above, ventral view below; <bold>B, D</bold>. Male genitalia, caudal view.</p></caption><graphic xmlns:xlink="http://www.w3.org/1999/xlink" xlink:href="zookeys-1267-337_article-174407__-g006.jpg" id="oo_1522623.jpg" position="float" orientation="portrait" xlink:type="simple"><uri content-type="original_file" xlink:type="simple">https://binary.pensoft.net/fig/1522623</uri></graphic></fig><fig id="F8" position="float" orientation="portrait"><object-id xmlns:xlink="http://www.w3.org/1999/xlink" content-type="doi" xlink:type="simple">10.3897/zookeys.1267.174407.figure8</object-id><object-id xmlns:xlink="http://www.w3.org/1999/xlink" content-type="arpha" xlink:type="simple">102432D6-871F-5277-A19C-34EDB59539E9</object-id><label>Figure 8.</label><caption><p>Dissected <italic><tp:taxon-name><tp:taxon-name-part taxon-name-part-type="genus" reg="Fynbosia">Fynbosia</tp:taxon-name-part></tp:taxon-name></italic> abdomens. <bold>A</bold>. <italic><tp:taxon-name><tp:taxon-name-part taxon-name-part-type="genus" reg="Fynbosia">Fynbosia</tp:taxon-name-part> <tp:taxon-name-part taxon-name-part-type="species" reg="horingaria">horingaria</tp:taxon-name-part></tp:taxon-name></italic> sp. nov. (holotype) male genitalia, caudal view; <bold>B</bold>. Uncus, ventro-lateral view; <bold>C</bold>. Aedeagus; <bold>D</bold>. Tympanal organ; <bold>E</bold>. Abdominal skin; <bold>F</bold>. <italic><tp:taxon-name><tp:taxon-name-part taxon-name-part-type="genus" reg="Fynbosia">Fynbosia</tp:taxon-name-part> <tp:taxon-name-part taxon-name-part-type="species" reg="unicaria">unicaria</tp:taxon-name-part></tp:taxon-name></italic> sp. nov. (holotype) male genitalia; <bold>G</bold>. Tip of uncus, dorsal view; <bold>H</bold>. Aedeagus; <bold>I</bold>. Uncus, ventro-lateral view; <bold>K</bold>. Tip of uncus, lateral view.</p></caption><graphic xmlns:xlink="http://www.w3.org/1999/xlink" xlink:href="zookeys-1267-337_article-174407__-g008.jpg" id="oo_1522625.jpg" position="float" orientation="portrait" xlink:type="simple"><uri content-type="original_file" xlink:type="simple">https://binary.pensoft.net/fig/1522625</uri></graphic></fig><fig id="F5" position="float" orientation="portrait"><object-id xmlns:xlink="http://www.w3.org/1999/xlink" content-type="doi" xlink:type="simple">10.3897/zookeys.1267.174407.figure5</object-id><object-id xmlns:xlink="http://www.w3.org/1999/xlink" content-type="arpha" xlink:type="simple">443662EE-98C7-54E9-AC21-F86F75248B46</object-id><label>Figure 5.</label><caption><p>Micro-CT images of structural characters of <italic><tp:taxon-name><tp:taxon-name-part taxon-name-part-type="genus" reg="Fynbosia">Fynbosia</tp:taxon-name-part> <tp:taxon-name-part taxon-name-part-type="species" reg="horingaria">horingaria</tp:taxon-name-part></tp:taxon-name></italic>. <bold>A</bold>. Wing venation; <bold>B</bold>. Head, ventral view.</p></caption><graphic xmlns:xlink="http://www.w3.org/1999/xlink" xlink:href="zookeys-1267-337_article-174407__-g005.jpg" id="oo_1522622.jpg" position="float" orientation="portrait" xlink:type="simple"><uri content-type="original_file" xlink:type="simple">https://binary.pensoft.net/fig/1522622</uri></graphic></fig><fig id="F7" position="float" orientation="portrait"><object-id xmlns:xlink="http://www.w3.org/1999/xlink" content-type="doi" xlink:type="simple">10.3897/zookeys.1267.174407.figure7</object-id><object-id xmlns:xlink="http://www.w3.org/1999/xlink" content-type="arpha" xlink:type="simple">82ABA99E-1141-5616-A821-D3E4D67D03E9</object-id><label>Figure 7.</label><caption><p>Scanning electron microscope (<abbrev xmlns:xlink="http://www.w3.org/1999/xlink" xlink:title="scanning electron microscopy" xlink:type="simple">SEM</abbrev>) images of the antenna of <italic><tp:taxon-name><tp:taxon-name-part taxon-name-part-type="genus" reg="Fynbosia">Fynbosia</tp:taxon-name-part> <tp:taxon-name-part taxon-name-part-type="species" reg="horingaria">horingaria</tp:taxon-name-part></tp:taxon-name></italic> sp. nov. <bold>A</bold>. Proximal half of the antenna, dorsal view; <bold>B</bold>. Distal half of the antenna, ventral view; <bold>C</bold>. Scale-covered flagella, dorsal view; <bold>D</bold>. Rami branching pairwise from the ventral side of flagellomere; <bold>E</bold>. Crumpled cutis of the ramus; <bold>F</bold>. Surface structure of the cilium. Magnification 250–3000×.</p></caption><graphic xmlns:xlink="http://www.w3.org/1999/xlink" xlink:href="zookeys-1267-337_article-174407__-g007.jpg" id="oo_1522624.jpg" position="float" orientation="portrait" xlink:type="simple"><uri content-type="original_file" xlink:type="simple">https://binary.pensoft.net/fig/1522624</uri></graphic></fig></tp:treatment-sec></tp:taxon-treatment>
