# Supplementary material for: A new lineage of looper moths discovered in the South African Cape Floristic Region (Lepidoptera, Geometridae)
Source: Zookeys. 2026 Jan 30;1267:337–54. doi: 10.3897/zookeys.1267.174407 (PMC12881910; doi:10.3897/zookeys.1267.174407)
Supplement: XML Treatment for Fynbosia unicaria [file zookeys.1267.174407-treatment3.xml]

<!DOCTYPE tp:taxon-treatment
  PUBLIC "-//TaxonX//DTD Taxonomic Treatment Publishing DTD v0 20100105//EN" "tax-treatment-NSO.dtd">
<tp:taxon-treatment xmlns:tp="http://www.plazi.org/taxpub"><tp:treatment-meta><kwd-group><label>Taxon classification</label><kwd>
                <named-content content-type="kingdom">Animalia</named-content>
              </kwd><kwd>
                <named-content content-type="order">Lepidoptera</named-content>
              </kwd><kwd>
                <named-content content-type="family">Geometridae</named-content>
              </kwd></kwd-group><mixed-citation publication-type="journal"><person-group><name><surname>Englund</surname><given-names>Mikael</given-names></name><name><surname>Laiho</surname><given-names>Elina</given-names></name><name><surname>Lee</surname><given-names>Kyung Min</given-names></name><name><surname>Staude</surname><given-names>Hermann</given-names></name><name><surname>Söderholm</surname><given-names>Max</given-names></name><name><surname>Sihvonen</surname><given-names>Pasi</given-names></name></person-group><article-title>A new lineage of looper moths discovered in the South African Cape Floristic Region (<tp:taxon-name><tp:taxon-name-part taxon-name-part-type="order" reg="Lepidoptera">Lepidoptera</tp:taxon-name-part></tp:taxon-name>, <tp:taxon-name><tp:taxon-name-part taxon-name-part-type="family" reg="Geometridae">Geometridae</tp:taxon-name-part></tp:taxon-name>)</article-title><source>Zookeys</source><day>30</day><month>01</month><year>2026</year><volume>1267</volume><fpage>337</fpage><lpage>354</lpage><pub-id pub-id-type="doi">10.3897/zookeys.1267.174407</pub-id></mixed-citation></tp:treatment-meta><tp:nomenclature><tp:taxon-name><object-id xmlns:xlink="http://www.w3.org/1999/xlink" content-type="arpha" xlink:type="simple">D3AD5F36-BA32-5667-AFD9-145402272C63</object-id><tp:taxon-name-part taxon-name-part-type="genus" reg="Fynbosia">Fynbosia</tp:taxon-name-part> <tp:taxon-name-part taxon-name-part-type="species" reg="unicaria">unicaria</tp:taxon-name-part>
                    		<object-id xmlns:xlink="http://www.w3.org/1999/xlink" content-type="zoobank" xlink:type="simple">https://zoobank.org/C8FD0470-84AE-4161-B1CC-E46208F9D241</object-id>
                    	</tp:taxon-name><tp:taxon-authority>Englund, Staude &amp; Sihvonen</tp:taxon-authority><tp:taxon-status xmlns:xlink="http://www.w3.org/1999/xlink" xlink:type="simple">sp. nov.</tp:taxon-status></tp:nomenclature><tp:treatment-sec sec-type="Type material"><title>Type material.</title><p><bold><italic>Holotype</italic></bold> • ♂ (Figs <xref ref-type="fig" rid="F3">3B</xref>, <xref ref-type="fig" rid="F3">3D</xref>, <xref ref-type="fig" rid="F6">6C</xref>), South Africa: Northern Cape, Calvinia, Hantamsberg, Van Rhynshoek, <named-content xmlns:xlink="http://www.w3.org/1999/xlink" content-type="dwc:verbatimCoordinates" xlink:type="simple">33.377°S, 19.785°E</named-content>, 1577 m, Renosterveld gonnabos, 31 Mar. 2022, leg. H.S. Staude, DNA sample ME81, gen. prep. PS 2919, micro-CT scan MS 125, coll. Ditsong Museum of Natural History, Pretoria, South Africa.</p></tp:treatment-sec><tp:treatment-sec sec-type="Diagnosis"><title>Diagnosis.</title><p>Adult male <italic><tp:taxon-name><tp:taxon-name-part taxon-name-part-type="genus" reg="Fynbosia">F.</tp:taxon-name-part> <tp:taxon-name-part taxon-name-part-type="species" reg="unicaria">unicaria</tp:taxon-name-part></tp:taxon-name></italic> sp. nov. distinguishable from <italic><tp:taxon-name><tp:taxon-name-part taxon-name-part-type="genus" reg="Fynbosia">F.</tp:taxon-name-part> <tp:taxon-name-part taxon-name-part-type="species" reg="horingaria">horingaria</tp:taxon-name-part></tp:taxon-name></italic> sp. nov. based on the wing patterns and genitalia. Both fore- and hindwing medial lines sharply angled near costa, not evenly rounded as in <italic><tp:taxon-name><tp:taxon-name-part taxon-name-part-type="genus" reg="Fynbosia">F.</tp:taxon-name-part> <tp:taxon-name-part taxon-name-part-type="species" reg="horingaria">horingaria</tp:taxon-name-part></tp:taxon-name></italic> sp. nov., best visible on the wing undersides. Discal spots suffuse, dark, streak-like in forewings (Figs <xref ref-type="fig" rid="F3">3</xref>, <xref ref-type="fig" rid="F6">6</xref>; Key 1). Male genitalia weakly sclerotized, but distinguishable from <italic><tp:taxon-name><tp:taxon-name-part taxon-name-part-type="genus" reg="Fynbosia">F.</tp:taxon-name-part> <tp:taxon-name-part taxon-name-part-type="species" reg="unicaria">unicaria</tp:taxon-name-part></tp:taxon-name></italic> sp. nov. by the narrower valva and short, blunt saccus (Figs <xref ref-type="fig" rid="F6">6</xref>, <xref ref-type="fig" rid="F8">8</xref>; Key 2). Average mtCOI genetic distance to <italic><tp:taxon-name><tp:taxon-name-part taxon-name-part-type="genus" reg="Fynbosia">F.</tp:taxon-name-part> <tp:taxon-name-part taxon-name-part-type="species" reg="horingaria">horingaria</tp:taxon-name-part></tp:taxon-name></italic> sp. nov. is 5%.</p></tp:treatment-sec><tp:treatment-sec sec-type="Description"><title>Description.</title><p><bold>Adults</bold> (male).</p><p><bold><italic>Head</italic></bold>: Frons and vertex covered with light brown scales, string of hair-like scales protruding at posterior margin of head, compound eye naked. Labial palpi extremely short, length less than 1/5 of eye diameter, oriented ventrally, hardly visible between eyes, proboscis vestigial, defunct. Male antenna (Figs <xref ref-type="fig" rid="F3">3B</xref>, <xref ref-type="fig" rid="F3">3D</xref>, <xref ref-type="fig" rid="F6">6C</xref>) bipectinate, proximal third of flagella dorsally covered with dark brown scales, two distal thirds covered with ochraceous cells scattered with darker brown scales, ramus black, conspicuously long, length up to 1.5 times diameter of compound eye, abundant long cilia covering ramus.</p><p><bold><italic>Thorax</italic></bold>: Covered with brown scales of varying tone. Spur pattern on legs 0–0–2.</p><p><bold><italic>Abdomen</italic></bold>: Segments covered with brown scales of varying tone, mottled with blackish scales. Some long hair-like scales extending distally from proximal segments of male abdomen.</p><p><bold><italic>Wings</italic></bold> (Figs <xref ref-type="fig" rid="F3">3B</xref>, <xref ref-type="fig" rid="F3">3D</xref>, <xref ref-type="fig" rid="F6">6C</xref>): Forewing triangular, elongated, narrow, costa and termen almost straight, tornus round, without distinct transition from termen to dorsum, wingspan 20 mm. Forewing ground colour grey-brown, medial and terminal areas darker than rest of forewing, postmedial line almost straight, bordered distally with broad, suffuse hazel brown margin, turning inwards at sharp angle before touching costa. Discal spot stripe-like, black. Hindwings echoing forewing ornamentation pattern in less pronounced manner; postmedial line sharply angled, discal spot small, round, black. Dark, suffuse blotches in terminal area.</p><p><bold><italic>Genitalia</italic></bold>: Male (Figs <xref ref-type="fig" rid="F6">6D</xref>, <xref ref-type="fig" rid="F8">8F–K</xref>): Genitalia generally weakly sclerotised and simple, except for the tip of gnathos. Few diagnostic features. Valva narrow, costa straight. Saccus short, borders almost straight, forming roughly right angle at tip. Aedeagus without well-sclerotised cornuti.</p><p>Female and immature stages unknown.</p></tp:treatment-sec><tp:treatment-sec sec-type="Genetic data"><title>Genetic data.</title><p>GenBank accession numbers <ext-link xmlns:xlink="http://www.w3.org/1999/xlink" xlink:href="PV988411" ext-link-type="gen" xlink:type="simple">PV988411</ext-link>–<ext-link xmlns:xlink="http://www.w3.org/1999/xlink" xlink:href="PV988416" ext-link-type="gen" xlink:type="simple">PV988416</ext-link>.</p></tp:treatment-sec><tp:treatment-sec sec-type="Etymology"><title>Etymology.</title><p><italic><tp:taxon-name><tp:taxon-name-part taxon-name-part-type="genus" reg="Unicus">Unicus</tp:taxon-name-part></tp:taxon-name></italic> (&gt; Latin = sole, only); pertaining to the rarity and solitary known specimen of the species at the time of description.</p></tp:treatment-sec><tp:treatment-sec><!--Section generated to contain objects referenced in tp:taxon-treatment.--><fig id="F3" position="float" orientation="portrait"><object-id xmlns:xlink="http://www.w3.org/1999/xlink" content-type="doi" xlink:type="simple">10.3897/zookeys.1267.174407.figure3</object-id><object-id xmlns:xlink="http://www.w3.org/1999/xlink" content-type="arpha" xlink:type="simple">54EF40C7-520B-526A-8B6B-F1F97B729C15</object-id><label>Figure 3.</label><caption><p>Adult male specimens of <italic><tp:taxon-name><tp:taxon-name-part taxon-name-part-type="genus" reg="Fynbosia">Fynbosia</tp:taxon-name-part></tp:taxon-name></italic>. <italic><tp:taxon-name><tp:taxon-name-part taxon-name-part-type="genus" reg="Fynbosia">Fynbosia</tp:taxon-name-part> <tp:taxon-name-part taxon-name-part-type="species" reg="horingaria">horingaria</tp:taxon-name-part></tp:taxon-name></italic> sp. nov., holotype (<bold>A, C, E, F</bold>): <bold>A</bold>. Dorsal view; <bold>C</bold>. Ventral view; <bold>E, F</bold>. Paratypes dorsal view. <italic><tp:taxon-name><tp:taxon-name-part taxon-name-part-type="genus" reg="Fynbosia">Fynbosia</tp:taxon-name-part> <tp:taxon-name-part taxon-name-part-type="species" reg="unicaria">unicaria</tp:taxon-name-part></tp:taxon-name></italic> sp. nov., holotype (<bold>B, D</bold>): <bold>B</bold>. Dorsal view; <bold>D</bold>. Ventral view.</p></caption><graphic xmlns:xlink="http://www.w3.org/1999/xlink" xlink:href="zookeys-1267-337_article-174407__-g003.jpg" id="oo_1522620.jpg" position="float" orientation="portrait" xlink:type="simple"><uri content-type="original_file" xlink:type="simple">https://binary.pensoft.net/fig/1522620</uri></graphic></fig><fig id="F6" position="float" orientation="portrait"><object-id xmlns:xlink="http://www.w3.org/1999/xlink" content-type="doi" xlink:type="simple">10.3897/zookeys.1267.174407.figure6</object-id><object-id xmlns:xlink="http://www.w3.org/1999/xlink" content-type="arpha" xlink:type="simple">58601FA8-7B31-5837-BDBE-CF7FAC801896</object-id><label>Figure 6.</label><caption><p>Key diagnostic characters of <italic><tp:taxon-name><tp:taxon-name-part taxon-name-part-type="genus" reg="Fynbosia">Fynbosia</tp:taxon-name-part></tp:taxon-name></italic> species. <bold>A, C</bold>. Wing ornamentation, dorsal view above, ventral view below; <bold>B, D</bold>. Male genitalia, caudal view.</p></caption><graphic xmlns:xlink="http://www.w3.org/1999/xlink" xlink:href="zookeys-1267-337_article-174407__-g006.jpg" id="oo_1522623.jpg" position="float" orientation="portrait" xlink:type="simple"><uri content-type="original_file" xlink:type="simple">https://binary.pensoft.net/fig/1522623</uri></graphic></fig><fig id="F8" position="float" orientation="portrait"><object-id xmlns:xlink="http://www.w3.org/1999/xlink" content-type="doi" xlink:type="simple">10.3897/zookeys.1267.174407.figure8</object-id><object-id xmlns:xlink="http://www.w3.org/1999/xlink" content-type="arpha" xlink:type="simple">102432D6-871F-5277-A19C-34EDB59539E9</object-id><label>Figure 8.</label><caption><p>Dissected <italic><tp:taxon-name><tp:taxon-name-part taxon-name-part-type="genus" reg="Fynbosia">Fynbosia</tp:taxon-name-part></tp:taxon-name></italic> abdomens. <bold>A</bold>. <italic><tp:taxon-name><tp:taxon-name-part taxon-name-part-type="genus" reg="Fynbosia">Fynbosia</tp:taxon-name-part> <tp:taxon-name-part taxon-name-part-type="species" reg="horingaria">horingaria</tp:taxon-name-part></tp:taxon-name></italic> sp. nov. (holotype) male genitalia, caudal view; <bold>B</bold>. Uncus, ventro-lateral view; <bold>C</bold>. Aedeagus; <bold>D</bold>. Tympanal organ; <bold>E</bold>. Abdominal skin; <bold>F</bold>. <italic><tp:taxon-name><tp:taxon-name-part taxon-name-part-type="genus" reg="Fynbosia">Fynbosia</tp:taxon-name-part> <tp:taxon-name-part taxon-name-part-type="species" reg="unicaria">unicaria</tp:taxon-name-part></tp:taxon-name></italic> sp. nov. (holotype) male genitalia; <bold>G</bold>. Tip of uncus, dorsal view; <bold>H</bold>. Aedeagus; <bold>I</bold>. Uncus, ventro-lateral view; <bold>K</bold>. Tip of uncus, lateral view.</p></caption><graphic xmlns:xlink="http://www.w3.org/1999/xlink" xlink:href="zookeys-1267-337_article-174407__-g008.jpg" id="oo_1522625.jpg" position="float" orientation="portrait" xlink:type="simple"><uri content-type="original_file" xlink:type="simple">https://binary.pensoft.net/fig/1522625</uri></graphic></fig></tp:treatment-sec></tp:taxon-treatment>
