# Supplementary material for: A new lineage of looper moths discovered in the South African Cape Floristic Region (Lepidoptera, Geometridae)
Source: Zookeys. 2026 Jan 30;1267:337–54. doi: 10.3897/zookeys.1267.174407 (PMC12881910; doi:10.3897/zookeys.1267.174407)
Supplement: Supplementary material 3 — Genetic distances of Fynbosia and Larentiinae taxa [file zookeys-1267-337_article-174407__-s003.xlsx]

## Sheet: Ten_closest
	ME09_Fynbosia_horingaria	PS1641_Fynbosia_horingaria	PS1659_Fynbosia_horingaria	ME81_Fynbosia_unicaria
ME09_Fynbosia_horingaria	0
PS1641_Fynbosia_horingaria	0.00798739	0
PS1659_Fynbosia_horingaria	0.00958496	0.0015674	0
ME81_Fynbosia_unicaria	0.0513148	0.0513999	0.0495756	0
EO0861_Lampropteryx_otregiata	0.0950317	0.0986938	0.0967236	0.116524
EO0202_Euphyia_unangulata	0.0983463	0.105763	0.105585	0.107161
EO0046_Rheumaptera_hastata	0.0985666	0.100554	0.100385	0.107442
CNCLEP00152625_Heterophleps_triguttaria	0.0999779	0.107835	0.107653	0.110997
MM14743_Eois_ciocolatina	0.10016	0.105897	0.103895	0.105309
EO1304_Lampropteryx_suffumata	0.102037	0.105993	0.105815	0.122383
Pe_Geo_0492_Zanclopteryx_sp	0.102834	0.106983	0.106983	0.122017
EO0885_Rheumaptera_incertata	0.103632	0.107688	0.105679	0.112815
EO1432_Nebula_nr_macidata	0.105524	0.105943	0.105765	0.110939
EO1305_Epirrhoe_tristata	0.107059	0.111216	0.111028	0.118153

## Sheet: Whole_dataset
	ME09_Fynbosia_horingaria	PS1641_Fynbosia_horingaria	PS1659_Fynbosia_horingaria	ME81_Fynbosia_unicaria	AH3607_Microloxia_ruficornis	AH3830_Hemistola_chrysoprasaria	AH3854_Synchlora_gerularia	AH7160_Dolichoneura_oxypteraria	AH7230_Opisthoxia_corinnoides	AH7410_Melanthia_procellata	AH7532_Pseudoterpna_coronillaria	AH7746_Atyria_chibcha	AK_Geo_CR_0003_Dichorda_obliquata	AK_Geo_CR_0004_Anthalma_latifasciata	AM_94_0358_Haematopis_grataria	BC_ZSM_Lep_29255_Horisme_nr_obscurata	BC_ZSM_Lep_80663_Eupithecia_tenuiata	bo_chi_002_Llampidken_moesta	bo_chi_038_Mallomus_antennata	bo_chi_082_Triptila_virescens	bo_chi_120_Chrismopteryx_politata	bo_chi_126_Synneuria_triangularia	bo_chi_151_Psilaspilates_venata	bo_chi_185_Synpelurga_corralensis	bo_chi_287_Fueguina_varians	bo_chi_331_Parapachrophylla_caliginosa	bo_chi_344_Anticlea_oculisigna	bo_chi_371_Aloba_cinereus	bo_chi_386_Rhodostrophia_cauquenensis	bo_chi_387_Isosauris_cymatophora	bo_chi_396_Chrismopteryx_sp	bo_chi_400_Nebula_pseudohalia	bo_chi_407_Triptiloides_fissa	bo_chi_410_Macrolyrcea_moesta	bo_chi_433_Anomphax_gnoma	Br_Geo_0001_Crocypus_perlucidaria	Br_Geo_0005_Nephodia_nubilaria	Br_Geo_0047_Larentia_nr_profugaria	Br_Geo_0059_Pterocypha_gibbosaria	Ch_Geo_0003_Hagnagora_mesenata	Ch_Geo_0005_Psilaspilates_signistriata	Ch_Geo_0006_Lagynopteryx_botulata	Ch_Geo_0007_Larentia_macerata	Ch_Geo_0009_Anomozela_cirrhiata	Ch_Geo_0010_Ennada_pellicata	CNC508477_Archiearis_infans	CNC509535_Archirhoe_neomexicana	CNC517762_Paleacrita_vernata	CNC533568_Petrophora_subaequaria
ME09_Fynbosia_horingaria	0
PS1641_Fynbosia_horingaria	0.00798739
PS1659_Fynbosia_horingaria	0.00958496	0.0015674
ME81_Fynbosia_unicaria	0.0513148	0.0513999	0.0495756
EO0861_Lampropteryx_otregiata	0.0950317	0.0986938	0.0967236	0.116524	0.105605	0.112582	0.130476	0.11325	0.106945	0.114575	0.133669	0.114682	0.124872	0.116131	0.139124	0.102178	0.0989934	0.154422	0.132201	0.124163	0.0992848	0.15375	0.102599	0.137771	0.169498	0.104047	0.149435	0.112612	0.121271	0.119802	0.0967877	0.0902264	0.146198	0.117698	0.116302	0.0836062	0.128457	0.109589	0.110965	0.111	0.112609	0.114441	0.11092	0.109333	0.123019	0.122344	0.103718	0.107172	0.105564
EO0202_Euphyia_unangulata	0.0983463	0.105763	0.105585	0.107161	0.109054	0.102206	0.122729	0.119153	0.0974257	0.0957448	0.133638	0.122508	0.105685	0.0955031	0.11957	0.0720196	0.095624	0.146964	0.110773	0.117068	0.0976041	0.136952	0.106101	0.121281	0.152281	0.10052	0.129433	0.109179	0.0933335	0.0987654	0.083123	0.0732278	0.124389	0.105414	0.0995925	0.073661	0.104169	0.105764	0.109179	0.100684	0.110787	0.107678	0.0938583	0.0989514	0.110958	0.10459	0.0865044	0.0933594	0.0933881
EO0046_Rheumaptera_hastata	0.0985666	0.100554	0.100385	0.107442	0.130067	0.121459	0.140688	0.142746	0.114768	0.1167	0.137674	0.140497	0.130304	0.112718	0.155727	0.117803	0.134609	0.15968	0.146904	0.130025	0.115233	0.155571	0.127452	0.150878	0.16787	0.12031	0.141409	0.122757	0.116021	0.116416	0.105498	0.109524	0.15402	0.108902	0.12772	0.0970786	0.118282	0.130465	0.140015	0.130532	0.126515	0.13101	0.111046	0.123547	0.121459	0.131382	0.105564	0.119469	0.124987
CNCLEP00152625_Heterophleps_triguttaria	0.0999779	0.107835	0.107653	0.110997	0.108911	0.107151	0.154762	0.132978	0.0955353	0.110823	0.12203	0.120494	0.110893	0.112552	0.135625	0.108899	0.117884	0.16712	0.141251	0.125188	0.118623	0.160415	0.120274	0.132012	0.163786	0.116212	0.162561	0.12983	0.110675	0.123344	0.095037	0.109032	0.144315	0.103681	0.112587	0.0916263	0.114239	0.11714	0.118443	0.124915	0.105408	0.128858	0.119519	0.124987	0.130266	0.102787	0.10716	0.101936	0.10199
MM14743_Eois_ciocolatina	0.10016	0.105897	0.103895	0.105309	0.102206	0.0920304	0.140763	0.112988	0.095538	0.108885	0.125959	0.103157	0.105783	0.112641	0.111	0.0954711	0.0990397	0.171802	0.111053	0.127625	0.106501	0.136952	0.106123	0.125073	0.169498	0.111298	0.13654	0.105294	0.112552	0.127062	0.0848037	0.0902264	0.133407	0.0933181	0.0977509	0.083618	0.116258	0.107651	0.103508	0.112813	0.103901	0.114485	0.0971894	0.10238	0.114367	0.111807	0.0831542	0.117717	0.0916087
EO1304_Lampropteryx_suffumata	0.102037	0.105993	0.105815	0.122383	0.128333	0.130409	0.167544	0.141122	0.12248	0.116757	0.137629	0.136481	0.133991	0.117901	0.162885	0.112559	0.118282	0.162919	0.141346	0.131212	0.10998	0.144341	0.116759	0.139787	0.177262	0.118558	0.151808	0.13381	0.133952	0.130546	0.112634	0.0938491	0.157979	0.124841	0.133494	0.0886567	0.135606	0.128677	0.124624	0.119881	0.110814	0.132429	0.112678	0.128779	0.130217	0.129657	0.112634	0.11065	0.11438
Pe_Geo_0492_Zanclopteryx_sp	0.102834	0.106983	0.106983	0.122017	0.121941	0.121995	0.148486	0.145081	0.120565	0.135853	0.133848	0.114904	0.122093	0.12772	0.143139	0.108821	0.135535	0.159531	0.147368	0.149621	0.137557	0.170285	0.12009	0.155218	0.168447	0.141392	0.155836	0.141452	0.127652	0.13173	0.135374	0.131845	0.170002	0.125753	0.129618	0.101413	0.122136	0.146149	0.143585	0.141452	0.106969	0.14551	0.139365	0.139472	0.145198	0.118192	0.123907	0.118168	0.118392
EO0885_Rheumaptera_incertata	0.103632	0.107688	0.105679	0.112815	0.119495	0.105713	0.124794	0.123089	0.0937005	0.101352	0.129803	0.12064	0.114367	0.107576	0.141038	0.100547	0.107625	0.142787	0.123141	0.106852	0.115233	0.147429	0.114947	0.141482	0.159753	0.10242	0.131867	0.103508	0.121289	0.118039	0.0933473	0.0974583	0.142591	0.100227	0.0977509	0.073661	0.107491	0.118968	0.114782	0.109441	0.114271	0.121459	0.109242	0.121459	0.121507	0.113367	0.0986818	0.105412	0.105604
EO1432_Nebula_nr_macidata	0.105524	0.105943	0.105765	0.110939	0.132227	0.148643	0.143099	0.143099	0.12494	0.117116	0.153869	0.165403	0.137722	0.131205	0.143541	0.116365	0.108255	0.16033	0.13654	0.131697	0.135568	0.155571	0.125778	0.147053	0.168416	0.122145	0.144987	0.120718	0.119902	0.125395	0.116279	0.116469	0.139799	0.126903	0.145762	0.114533	0.135386	0.149013	0.136114	0.138227	0.132022	0.120597	0.121886	0.120081	0.130751	0.144848	0.129246	0.139595	0.121943
EO1305_Epirrhoe_tristata	0.107059	0.111216	0.111028	0.118153	0.11251	0.105641	0.152894	0.138573	0.0974604	0.105195	0.145541	0.118753	0.103977	0.132022	0.1445	0.10566	0.121459	0.137767	0.145028	0.133099	0.111537	0.146142	0.0939353	0.122988	0.163114	0.111124	0.149156	0.122297	0.1143	0.119716	0.0985467	0.107377	0.142591	0.123063	0.114474	0.0936971	0.118151	0.124829	0.12243	0.132116	0.0970692	0.109286	0.121416	0.132116	0.137342	0.135161	0.109032	0.123063	0.112488
EO0077_Jodis_lactearia	0.10716	0.107688	0.105679	0.118355	0.0953664	0.0887628	0.1369	0.11688	0.0880305	0.116498	0.122136	0.118571	0.105685	0.131917	0.121507	0.122988	0.121343	0.172959	0.114477	0.1365	0.124128	0.16267	0.100868	0.143025	0.172589	0.117973	0.164631	0.13932	0.112426	0.121511	0.10542	0.117845	0.146251	0.083123	0.0904965	0.103895	0.0955031	0.124592	0.125946	0.121314	0.0988799	0.132067	0.128457	0.126661	0.130217	0.108067	0.114209	0.110666	0.110715
EF_Aus_Geo_22_Oenochroma_infantilis	0.107759	0.105928	0.105747	0.113196	0.098998	0.083524	0.127267	0.119376	0.0821951	0.12268	0.13064	0.120931	0.104176	0.13821	0.113042	0.130844	0.121972	0.168024	0.129374	0.150436	0.133688	0.169671	0.0991634	0.153328	0.188727	0.133057	0.160149	0.134329	0.123479	0.134538	0.109141	0.118418	0.166157	0.102032	0.101551	0.104241	0.111354	0.150719	0.128742	0.12557	0.0886284	0.140496	0.104249	0.145578	0.127296	0.111953	0.103784	0.100265	0.0950744
NS44_Siona_lineata	0.108131	0.116149	0.115942	0.127823	0.108052	0.0884624	0.162985	0.124581	0.0896853	0.117889	0.130032	0.118134	0.10464	0.119035	0.145453	0.108059	0.122732	0.145382	0.124901	0.125587	0.108749	0.156002	0.0994048	0.142044	0.161122	0.121335	0.140497	0.131922	0.124638	0.128444	0.0950972	0.0989104	0.14904	0.102436	0.105758	0.104446	0.113751	0.126465	0.125861	0.122847	0.0848102	0.137967	0.126483	0.139747	0.137869	0.114619	0.109756	0.0914863	0.104391
EO1151_Hammaptera_sp	0.108738	0.109342	0.109158	0.123824	0.11951	0.117747	0.128826	0.132488	0.116583	0.11271	0.14546	0.126517	0.116007	0.1267	0.139255	0.0953685	0.128654	0.144712	0.13933	0.129343	0.131238	0.162356	0.120274	0.145097	0.159655	0.121801	0.156735	0.124063	0.117696	0.125047	0.114181	0.112591	0.140659	0.115935	0.118192	0.091988	0.124908	0.126567	0.125901	0.140879	0.109056	0.119823	0.121416	0.121507	0.124814	0.122293	0.112442	0.119481	0.0984816
MM06428_Jodis_putata	0.108855	0.111284	0.109261	0.118244	0.0987678	0.083678	0.13281	0.126737	0.0898962	0.114575	0.129995	0.110862	0.114441	0.139163	0.121507	0.124752	0.121416	0.173213	0.116401	0.145629	0.127804	0.16267	0.10614	0.150558	0.184351	0.130678	0.174291	0.139416	0.10542	0.132421	0.0985053	0.130573	0.152097	0.0916414	0.0941662	0.109056	0.104169	0.124671	0.127998	0.123038	0.0886406	0.143056	0.124872	0.130258	0.124841	0.108113	0.117698	0.114191	0.10197
SH0387_Pingasa_commutata	0.108891	0.111325	0.109299	0.124144	0.107355	0.119677	0.15499	0.161333	0.110836	0.151739	0.120525	0.140555	0.130409	0.133645	0.153743	0.130099	0.135606	0.18732	0.130703	0.153188	0.131445	0.165884	0.123878	0.15992	0.183078	0.149171	0.175925	0.139365	0.132121	0.139535	0.141119	0.13409	0.129703	0.114239	0.0995925	0.117731	0.130674	0.128512	0.132146	0.150298	0.124792	0.144535	0.139061	0.139061	0.130181	0.129657	0.134039	0.121257	0.102203
EO1078_Idaea_emarginata	0.108933	0.116891	0.116693	0.133654	0.119483	0.116007	0.152816	0.154908	0.122432	0.128106	0.149484	0.152516	0.12655	0.135403	0.146464	0.114271	0.126792	0.17109	0.14311	0.15488	0.129487	0.168455	0.129245	0.15616	0.184264	0.134429	0.172423	0.151249	0.130206	0.125047	0.121271	0.116021	0.165266	0.126605	0.123831	0.11078	0.130121	0.124534	0.139673	0.133791	0.124749	0.146774	0.130121	0.137531	0.139207	0.136775	0.115954	0.128394	0.130266
CNC538058_Cyclica_frondaria	0.110473	0.116793	0.116595	0.121977	0.107208	0.141346	0.161656	0.135027	0.124488	0.128369	0.163542	0.158754	0.135835	0.126806	0.155982	0.11781	0.123309	0.155082	0.128545	0.110848	0.113293	0.14372	0.123926	0.150949	0.165537	0.116593	0.163028	0.131783	0.115994	0.123287	0.110675	0.1216	0.129934	0.121257	0.137557	0.11065	0.141525	0.124771	0.132638	0.123484	0.112426	0.13427	0.102077	0.121449	0.125031	0.142484	0.126666	0.131991	0.12868
Pe_Geo_0002_Leptoctenopsis_subpurpurea	0.110482	0.114779	0.114586	0.133137	0.103905	0.107326	0.128686	0.107214	0.105044	0.126049	0.14546	0.12248	0.102274	0.11431	0.128499	0.11948	0.110958	0.160951	0.103769	0.124055	0.123926	0.158311	0.0956512	0.133934	0.174827	0.125155	0.15448	0.116437	0.110654	0.134041	0.0985393	0.109032	0.146309	0.101936	0.0922688	0.0970635	0.117831	0.128367	0.127998	0.116068	0.0953664	0.130121	0.117831	0.130354	0.124841	0.102823	0.100207	0.0916616	0.10545
gb_ID_56095_Heterusia_plagia	0.110495	0.114812	0.114618	0.121977	0.11078	0.12309	0.132891	0.146657	0.114652	0.0957611	0.133669	0.122541	0.105625	0.121252	0.131982	0.11254	0.114441	0.153137	0.133952	0.108118	0.104709	0.160611	0.111402	0.12846	0.165333	0.0955197	0.153281	0.114474	0.119519	0.11791	0.0984794	0.100539	0.120726	0.114209	0.123881	0.092008	0.128499	0.132327	0.130257	0.110887	0.107326	0.107455	0.110798	0.107625	0.115995	0.13319	0.095037	0.123085	0.123141
MM16660_Zerenopsis_lepida	0.110495	0.111149	0.110962	0.123693	0.112582	0.107491	0.148727	0.132734	0.12248	0.126086	0.128019	0.134457	0.122994	0.135412	0.155612	0.142607	0.146516	0.181506	0.132418	0.165798	0.142199	0.173368	0.111442	0.128388	0.180271	0.148923	0.175925	0.141338	0.133807	0.145031	0.119519	0.1216	0.159218	0.10542	0.123974	0.122992	0.126792	0.149837	0.16513	0.151837	0.093685	0.159133	0.137477	0.155408	0.131982	0.124162	0.133885	0.114196	0.117754
gb_ID_15013_Pityeja_histrionaria	0.110535	0.113023	0.112833	0.119995	0.107326	0.107424	0.160987	0.124568	0.0880748	0.122312	0.133747	0.124411	0.0989135	0.117864	0.135527	0.119522	0.114643	0.17349	0.114267	0.127531	0.133002	0.16979	0.113181	0.13932	0.169498	0.119883	0.155002	0.135444	0.112405	0.121607	0.108915	0.103801	0.159319	0.0916087	0.101485	0.0987649	0.102305	0.132374	0.133683	0.121343	0.0953685	0.135759	0.121288	0.137382	0.131917	0.120596	0.0900154	0.112407	0.110808
gb_ID_19426_Triphosa_affirmata	0.110575	0.116603	0.116603	0.127919	0.133609	0.1203	0.150733	0.142911	0.114705	0.12807	0.145498	0.140497	0.124333	0.132016	0.149346	0.112735	0.12235	0.158752	0.139781	0.145565	0.124453	0.169901	0.129799	0.153354	0.174094	0.143632	0.145021	0.118511	0.1203	0.143648	0.114649	0.118707	0.167602	0.127893	0.116487	0.105285	0.120522	0.134243	0.126336	0.134046	0.118383	0.147632	0.116905	0.132078	0.134046	0.112738	0.110979	0.124052	0.129915
MM05983_Petrophora_chlorosata	0.110592	0.113129	0.111096	0.120135	0.10905	0.11092	0.127137	0.107333	0.115022	0.130074	0.135971	0.128624	0.110958	0.139308	0.137531	0.128419	0.117988	0.158537	0.121545	0.127736	0.120435	0.160827	0.0802713	0.143119	0.175254	0.12914	0.142011	0.131783	0.134039	0.139772	0.116053	0.11438	0.161695	0.10199	0.109121	0.0970786	0.125358	0.122943	0.136023	0.128598	0.0836339	0.123414	0.119823	0.126792	0.126744	0.124239	0.124915	0.110662	0.0651558
EO1275_Hydrelia_flammeolaria	0.110628	0.111284	0.111096	0.127916	0.121268	0.124994	0.15921	0.146657	0.114652	0.105279	0.141732	0.148537	0.12316	0.128654	0.146464	0.116131	0.132505	0.146852	0.141211	0.133163	0.122532	0.157274	0.124128	0.134341	0.169616	0.1348	0.150253	0.111657	0.125031	0.146998	0.112591	0.104148	0.15226	0.135625	0.107132	0.0753976	0.126964	0.11714	0.107341	0.11977	0.11431	0.128923	0.118092	0.112764	0.107625	0.149986	0.116175	0.121248	0.105433
EO1297_Xanthorhoe_biriviata	0.110628	0.113129	0.112938	0.12407	0.109113	0.121343	0.158754	0.138573	0.126441	0.105383	0.145541	0.156615	0.133791	0.116211	0.153616	0.109242	0.119823	0.143115	0.134039	0.115186	0.120636	0.155002	0.116818	0.134269	0.154437	0.1201	0.161318	0.116701	0.114215	0.121607	0.108915	0.10932	0.130241	0.108929	0.127939	0.0919901	0.130354	0.132688	0.118628	0.13229	0.11778	0.130354	0.110858	0.126845	0.114402	0.11886	0.114338	0.117717	0.110808
EO1299_Rheumaptera_cervinalis	0.110761	0.117009	0.114945	0.118559	0.114246	0.119677	0.149375	0.133169	0.111023	0.120607	0.13967	0.128568	0.124994	0.112718	0.123248	0.112718	0.104079	0.13885	0.130573	0.108434	0.113597	0.145813	0.123926	0.1489	0.154219	0.118282	0.127985	0.118628	0.121371	0.112775	0.0968932	0.10111	0.138892	0.0985053	0.110691	0.083618	0.0971894	0.130578	0.122504	0.11484	0.116007	0.123547	0.0971894	0.118151	0.121459	0.113389	0.103837	0.117754	0.112682
EO0126_Catarhoe_cuculata	0.110814	0.118885	0.118683	0.126237	0.115995	0.105713	0.13887	0.120686	0.0899616	0.105235	0.153595	0.110975	0.116211	0.117988	0.126792	0.0954434	0.0955392	0.147333	0.128735	0.131462	0.118932	0.157157	0.111402	0.149348	0.17349	0.1095	0.151354	0.114846	0.108948	0.132255	0.0763859	0.103973	0.139315	0.108911	0.114536	0.093685	0.111211	0.140279	0.103979	0.114533	0.109075	0.114914	0.0989514	0.10592	0.117864	0.125987	0.093415	0.114177	0.110741
MM01485_Odontopera_bidentata	0.110905	0.111277	0.111277	0.125048	0.109093	0.0976337	0.147341	0.129315	0.114912	0.140754	0.130554	0.126904	0.124794	0.124956	0.154925	0.128706	0.131016	0.172667	0.126904	0.130878	0.12892	0.176787	0.109116	0.151011	0.164109	0.139308	0.177859	0.130945	0.138586	0.141136	0.112984	0.119455	0.151365	0.0957289	0.101495	0.107158	0.105698	0.127112	0.133135	0.141191	0.0976337	0.151342	0.12892	0.153099	0.141022	0.117217	0.124842	0.118785	0.107355
CNC541324_Metarranthis_obfirmaria	0.111137	0.112962	0.112771	0.125629	0.109648	0.0954776	0.14448	0.144734	0.0898988	0.126145	0.116397	0.128433	0.107928	0.129689	0.137037	0.115034	0.12423	0.156291	0.117166	0.150192	0.137137	0.166031	0.102552	0.152071	0.181966	0.137014	0.170562	0.12772	0.111439	0.133532	0.116839	0.12436	0.143384	0.0954776	0.101427	0.115191	0.109764	0.145853	0.110913	0.133384	0.0989926	0.148631	0.118673	0.140872	0.131491	0.104321	0.106085	0.106079	0.0991773
bo_chi_396_Chrismopteryx_sp	0.112275	0.116839	0.114786	0.12407	0.117698	0.107187	0.136665	0.128568	0.103136	0.0940354	0.143578	0.120565	0.133993	0.110715	0.130296	0.107153	0.107334	0.147467	0.128478	0.105604	0.111501	0.164306	0.116718	0.145002	0.16484	0.112702	0.151156	0.120311	0.119469	0.128722
gb_ID_18984_Smileuma_nr_plagifracta	0.112279	0.114812	0.112787	0.127488	0.124872	0.130099	0.134771	0.132734	0.132278	0.135824	0.141795	0.120737	0.146516	0.124872	0.146464	0.130056	0.130532	0.175345	0.14311	0.138565	0.147839	0.184229	0.118482	0.143051	0.17349	0.137913	0.168227	0.13002	0.124861	0.13408	0.121371	0.112591	0.161246	0.117717	0.137324	0.109062	0.135527	0.142149	0.143318	0.135527	0.112511	0.130919	0.123038	0.11477	0.133834	0.138673	0.119644	0.13564	0.121407
ZSMnDNA086_Dentinalia_forsteri	0.112279	0.113023	0.111001	0.125677	0.0936887	0.0903516	0.152894	0.128826	0.0861951	0.110858	0.116494	0.124616	0.105685	0.124872	0.128419	0.117731	0.124908	0.162686	0.114593	0.134764	0.124033	0.168121	0.0853469	0.133895	0.159753	0.126875	0.162262	0.122238	0.117717	0.117899	0.103675	0.107377	0.148273	0.0781477	0.105158	0.102189	0.0938583	0.13818	0.133683	0.117901	0.0802735	0.131982	0.121377	0.15188	0.1267	0.102848	0.103741	0.105433	0.0951511
CNC533568_Petrophora_subaequaria	0.112316	0.115029	0.114834	0.112658	0.108915	0.107208	0.143201	0.115238	0.0918066	0.118429	0.130124	0.12064	0.11778	0.13606	0.139303	0.12311	0.121943	0.183666	0.121724	0.145442	0.129653	0.168338	0.0888938	0.146777	0.179405	0.143875	0.157044	0.143585	0.1195	0.128948	0.117754	0.109069	0.165346	0.102014	0.107092	0.0967523	0.111053	0.111334	0.114668	0.137923	0.0848607	0.136202	0.121495	0.12868	0.126903	0.122554	0.130413	0.103685
EO472_Eudulophasia_invaria	0.112368	0.120475	0.118408	0.127768	0.103901	0.123038	0.144812	0.130525	0.110814	0.11077	0.151816	0.148727	0.123123	0.111152	0.146516	0.100471	0.104169	0.153137	0.143158	0.120417	0.120834	0.160943	0.10614	0.135754	0.173369	0.116416	0.153625	0.11648	0.105498	0.110896	0.100244	0.107476	0.130004	0.115932	0.110866	0.0902988	0.107735	0.130578	0.111223	0.128598	0.109092	0.121742	0.119637	0.114704	0.112526	0.138707	0.121407	0.117706	0.110773
gb_ID_15022_Hygrochroma_nondina	0.112368	0.118705	0.118504	0.131487	0.0987641	0.0970786	0.134628	0.127137	0.095538	0.12414	0.133971	0.120565	0.116097	0.121507	0.137227	0.124761	0.111	0.169235	0.112988	0.138501	0.10639	0.16698	0.106101	0.146811	0.187425	0.127062	0.142429	0.133628	0.109	0.130546	0.0916065	0.100539	0.155869	0.103675	0.0942319	0.100504	0.0974615	0.124771	0.126686	0.121507	0.0869396	0.148568	0.112813	0.141147	0.124949	0.101177	0.103769	0.0933473	0.107262
MM12840_Charissa_obscurata	0.112368	0.118655	0.118454	0.121977	0.103895	0.0937878	0.167054	0.12494	0.107163	0.141829	0.124195	0.138333	0.110798	0.128598	0.126744	0.117761	0.128457	0.174263	0.111183	0.134716	0.142296	0.1702	0.107862	0.145097	0.175498	0.134313	0.164306	0.131675	0.109	0.145091	0.123025	0.119785	0.155595	0.0882245	0.103319	0.102201	0.123202	0.138024	0.129951	0.121343	0.10566	0.130304	0.121288	0.117864	0.131917	0.115243	0.110651	0.100244	0.11438
PS183_Noreia_sp	0.112368	0.116793	0.116595	0.121977	0.0970692	0.103952	0.138573	0.128686	0.101242	0.116563	0.12605	0.130363	0.11957	0.117803	0.124774	0.11951	0.112559	0.164774	0.134145	0.143825	0.113376	0.151156	0.0939241	0.137665	0.168898	0.125237	0.166482	0.127998	0.123025	0.125092	0.0984765	0.102309	0.144315	0.11065	0.0996552	0.0970671	0.128419	0.122665	0.127998	0.126792	0.0919844	0.144619	0.121288	0.146302	0.12309	0.106363	0.100227	0.100203	0.115972
AH7410_Melanthia_procellata	0.112408	0.114669	0.114669	0.130232	0.126034	0.130074	0.148802	0.165311	0.120535
gb_CR_S_1239_Trocherateina_cachara	0.112442	0.114812	0.114812	0.139171	0.135634	0.153789	0.159119	0.151262	0.130395	0.126226	0.165653	0.150385	0.137474	0.139353	0.157563	0.135634	0.12536	0.15691	0.149037	0.111859	0.122344	0.170381	0.125852	0.160227	0.175442	0.132997	0.167135	0.127998	0.137697	0.139865	0.103844	0.118224	0.156217	0.132214	0.139194	0.105775	0.139538	0.128562	0.153417	0.123323	0.114437	0.137817	0.116285	0.114587	0.105916	0.12258	0.116212	0.125032	0.128843
AH3830_Hemistola_chrysoprasaria	0.11245	0.11876	0.118559	0.124001	0.102177
EO0070_Asthena_albulata	0.11245	0.116891	0.116693	0.127997	0.123123	0.137427	0.169803	0.144985	0.124488	0.126389	0.145844	0.158754	0.123202	0.126903	0.159501	0.109286	0.118354	0.167538	0.130703	0.118808	0.122926	0.155448	0.151521	0.132268	0.157904	0.132851	0.171907	0.13002	0.110848	0.125338	0.112552	0.108136	0.137425	0.133858	0.123974	0.0988799	0.112813	0.146217	0.115649	0.114993	0.131891	0.132505	0.121615	0.112813	0.126845	0.131502	0.112734	0.117754	0.125031
EO1281_Ecliptopera_silaceata	0.11245	0.120578	0.120373	0.131629	0.116169	0.117831	0.159519	0.1369	0.124488	0.124692	0.14559	0.152894	0.137477	0.118151	0.14478	0.121416	0.11477	0.179494	0.139656	0.133381	0.120579	0.145713	0.136659	0.141482	0.153759	0.140101	0.154151	0.12641	0.126959	0.13972	0.102114	0.105934	0.135622	0.121311	0.1396	0.0988254	0.134343	0.15062	0.123279	0.145143	0.139207	0.123547	0.123202	0.125219	0.130469	0.126361	0.110893	0.126603	0.117845
AH7230_Opisthoxia_corinnoides	0.11259	0.110975	0.109022	0.116704	0.118551	0.095538	0.156854	0.132541
EO1301_Rheumaptera_undulata	0.112667	0.111538	0.109498	0.113015	0.137306	0.107424	0.125109	0.131026	0.103279	0.116757	0.135732	0.118753	0.130409	0.114402	0.123248	0.102247	0.114914	0.147333	0.128858	0.131536	0.118811	0.161887	0.123992	0.152731	0.157904	0.118558	0.139627	0.116842	0.110773	0.129008	0.0916414	0.10079	0.140768	0.10545	0.127753	0.088677	0.102581	0.11714	0.110965	0.120081	0.123123	0.125516	0.102472	0.114586	0.119881	0.124162	0.0917455	0.115941	0.102203
gb_ID_17680_Graphidipus_pilifera	0.113742	0.12326	0.121148	0.12495	0.130014	0.115503	0.123816	0.125761	0.115616	0.109652	0.14942	0.12973	0.120997	0.130091	0.133608	0.0926702	0.0980028	0.150425	0.129602	0.123321	0.128857	0.162637	0.117638	0.158053	0.177426	0.12444	0.149228	0.113511	0.111445	0.140767	0.093775	0.111545	0.168593	0.125963	0.119185	0.0605009	0.126407	0.126051	0.133237	0.124576	0.117278	0.128336	0.103124	0.117524	0.115503	0.128857	0.106154	0.111443	0.115121
gb_ID_22654_Macrotes_netrix	0.113763	0.119488	0.117394	0.132599	0.101367	0.120888	0.158747	0.135903	0.11166	0.13129	0.117516	0.135744	0.124496	0.120873	0.124749	0.137201	0.121079	0.175459	0.117355	0.137774	0.128733	0.145066	0.114012	0.161941	0.167588	0.135397	0.164132	0.135057	0.116855	0.12776	0.106083	0.122355	0.149305	0.0955148	0.125012	0.103124	0.120962	0.127777	0.146865	0.13367	0.111944	0.141133	0.120962	0.130137	0.119083	0.128839	0.104309	0.109669	0.122309
Ch_Geo_0005_Psilaspilates_signistriata	0.113985	0.120304	0.1201	0.133137	0.091988	0.090553	0.146657	0.124794	0.103157	0.110751	0.13784	0.107011	0.104007	0.135467	0.137306	0.128286	0.130217	0.162477	0.123309	0.140084	0.118532	0.167924	0.040947	0.135684	0.184541	0.134262	0.167924	0.141518	0.121245	0.141355	0.10542	0.107233	0.172742	0.0882109	0.0906201	0.0970635	0.117901	0.134243	0.137841	0.128333
ZSMnDNA101_Tanagridia_fusca	0.114029	0.112998	0.112807	0.131366	0.0936736	0.107374	0.136816	0.107473	0.103157	0.116498	0.13784	0.116777	0.110887	0.121343	0.135467	0.110798	0.119677	0.154958	0.130462	0.129561	0.111672	0.172423	0.0836585	0.148701	0.174024	0.119983	0.158669	0.125946	0.110675	0.116212	0.117733	0.116175	0.155722	0.093324	0.118213	0.0903758	0.111152	0.124718	0.128289	0.109204	0.081956	0.132505	0.10566	0.124908	0.130121	0.115243	0.100266	0.0967545	0.0851229
EO0855_Oligopleura_nr_aulaeata	0.114052	0.120358	0.120154	0.139191	0.112511	0.124748	0.132734	0.130706	0.114652	0.0975993	0.157762	0.128517	0.117731	0.123354	0.14814	0.102192	0.102305	0.135247	0.130703	0.125863	0.0974172	0.156936	0.114932	0.134026	0.150777	0.112867	0.145813	0.112869	0.100266	0.114426	0.101934	0.112591	0.127961	0.117754	0.131498	0.0753003	0.107576	0.126921	0.11658	0.105685	0.109051	0.109333	0.111097	0.119881	0.117942	0.109867	0.105696	0.0984876	0.0985467
gb_ID_15319_Cnephora_pimienta	0.114113	0.111216	0.111028	0.114408	0.110814	0.0972633	0.143099	0.118864	0.0955778	0.128014	0.139919	0.118705	0.109169	0.123248	0.128499	0.124814	0.119943	0.171221	0.112918	0.151371	0.148023	0.160324	0.0819628	0.160137	0.182958	0.129214	0.160943	0.124375	0.119543	0.137865	0.115941	0.126806	0.15374	0.100266	0.092328	0.102177	0.111491	0.128512	0.130257	0.14109	0.0921431	0.134118	0.123248	0.121676	0.125098	0.127861	0.107208	0.112405	0.088357
EO0854_Coenotephria_ablutaria	0.114193	0.120524	0.120319	0.129625	0.12655	0.134052	0.174141	0.138958	0.11694	0.132353	0.155774	0.13871	0.132169	0.14693	0.165137	0.112867	0.116365	0.155346	0.137856	0.140926	0.128157	0.145618	0.133083	0.150812	0.156165	0.140356	0.159354	0.135857	0.123363	0.136429	0.119841	0.123867	0.163474	0.139656	0.133534	0.107625	0.132429	0.138424	0.144039	0.134609	0.125044	0.125435	0.118214	0.134264	0.135884	0.13187	0.123624	0.133858	0.123309
ZSMDNATAX3951_Arcobara_tergeminaria	0.114239	0.120636	0.120431	0.133354	0.121252	0.105685	0.141024	0.128624	0.118537	0.147824	0.151816	0.136665	0.116169	0.137477	0.148372	0.128313	0.130354	0.163309	0.121495	0.143941	0.14817	0.16267	0.118532	0.158037	0.175139	0.12186	0.16343	0.120217	0.121289	0.143266	0.110693	0.130703	0.157579	0.126603	0.103266	0.119483	0.132227	0.140499	0.135648	0.132227	0.110834	0.128598	0.126792	0.121615	0.130121	0.122377	0.119606	0.10716	0.121545
EO0523_Euphyia_biangulata	0.114338	0.122557	0.120475	0.126208	0.133864	0.12154	0.139308	0.153657	0.105294	0.118673	0.147824	0.133053	0.128864	0.109462	0.139955	0.0839077	0.111455	0.155364	0.138225	0.138795	0.117186	0.163854	0.124131	0.153137	0.167802	0.104312	0.13886	0.132145	0.110896	0.107613	0.10397	0.102535	0.141452	0.119671	0.120353	0.0939083	0.118284	0.127224	0.116842	0.1239	0.123238	0.134649	0.113108	0.134485	0.127172	0.122706	0.102323	0.119671	0.121801
EO1157_Obila_umbrinata	0.114345	0.117009	0.114945	0.122092	0.124761	0.11778	0.163465	0.13058	0.0975101	0.124265	0.157762	0.124525	0.124841	0.111152	0.146516	0.116043	0.111211	0.167688	0.12326	0.12818	0.12615	0.145618	0.129254	0.145002	0.1467	0.12914	0.142429	0.114619	0.112552	0.132307	0.108915	0.105648	0.148088	0.123141	0.112552	0.109113	0.112718	0.119186	0.107227	0.135564	0.130055	0.125098	0.134052	0.134343	0.130354	0.126172	0.0867096	0.123027	0.124949
bo_chi_400_Nebula_pseudohalia	0.114491	0.119193	0.118989	0.120822	0.11613	0.123422	0.134697	0.135447	0.114768	0.107512	0.147611	0.128568	0.136279	0.118216	0.141211	0.103718	0.113141	0.15968	0.136202	0.125715	0.0963891	0.159485	0.109686	0.130589	0.166137	0.113173	0.126009	0.126252	0.128585	0.116529	0.0884873
CNC541241_Synchlora_aerata	0.114981	0.114981	0.114786	0.122303	0.126013	0.131732	0.137186	0.132734	0.134457	0.141876	0.142105	0.13064	0.129909	0.144674	0.13907	0.131468	0.137622	0.179224	0.146842	0.137471	0.135713	0.168215	0.129723	0.161743	0.1986	0.139241	0.168542	0.1375	0.124196	0.137332	0.126171	0.126634	0.18166	0.115055	0.131629	0.120498	0.115229	0.165905	0.13253	0.122668	0.133508	0.152507	0.128037	0.141219	0.137281	0.140872	0.125985	0.133353	0.12634
CNC551898_Tacparia_detersata	0.115082	0.115082	0.113032	0.120253	0.102776	0.0993504	0.130778	0.115321	0.0824473	0.105235	0.126002	0.122459	0.118904	0.120596	0.127663	0.11156	0.131327	0.165144	0.129657	0.117241	0.117136	0.158623	0.0736201	0.139344	0.173669	0.106394	0.147158	0.133957	0.120456	0.111809	0.0923695	0.0890066	0.152089	0.0786855	0.103347	0.0786855	0.113414	0.117092	0.118499	0.120779	0.0753269	0.117136	0.113519	0.11886	0.122377	0.108177	0.106284	0.0838252	0.0804005
PS228_Perizoma_alumna	0.115135	0.115413	0.115413	0.120952	0.11164	0.132622	0.160987	0.144734	0.114734	0.110751	0.151426	0.148368	0.126883	0.109855	0.16032	0.107991	0.129073	0.157363	0.134935	0.132797	0.125271	0.180303	0.119215	0.130767	0.171851	0.113598	0.166648	0.144499	0.109855	0.130999	0.100445	0.108281	0.144921	0.126842	0.125032	0.0985975	0.138849	0.136693	0.13707	0.117552	0.115421	0.152489	0.109972	0.12885	0.111794	0.140488	0.113552	0.121106	0.128967
gb_ID_22507_Plemyriopsis_nr_facetata	0.115537	0.121418	0.121207	0.132746	0.111927	0.115503	0.153022	0.114145	0.129641	0.119457	0.169906	0.121664	0.126407	0.119083	0.146601	0.108406	0.112053	0.148549	0.141149	0.130527	0.116052	0.164525	0.105006	0.146679	0.17915	0.117363	0.160541	0.133109	0.122385	0.111471	0.0954876	0.109934	0.13459	0.116844	0.117284	0.104864	0.142965	0.129726	0.125512	0.113894	0.106633	0.126407	0.0996756	0.131857	0.122784	0.117968	0.106095	0.116838	0.117064
MM13445_Plutodes_costatus	0.115691	0.118461	0.116098	0.118296	0.103616	0.103638	0.141523	0.107221	0.102729	0.136136	0.137992	0.125044	0.123385	0.117514	0.129619	0.117385	0.117556	0.150605	0.105365	0.116329	0.138932	0.185535	0.104133	0.150588	0.169442	0.113569	0.160027	0.115893	0.115342	0.129585	0.101382	0.121546	0.138898	0.0799801	0.102884	0.0997396	0.117556	0.134193	0.131484	0.143655	0.113439	0.127569	0.121413	0.127525	0.127525	0.124583	0.0974492	0.103359	0.111673
CNC558546_Eufidonia_notataria	0.115753	0.118533	0.118332	0.137313	0.10545	0.100396	0.155078	0.13064	0.105107	0.112824	0.128361	0.130706	0.120037	0.116053	0.152391	0.103675	0.12868	0.148897	0.135997	0.130703	0.12615	0.185986	0.113293	0.141243	0.159473	0.134429	0.163291	0.118499	0.0933655	0.125155	0.107233	0.111116	0.153943	0.091661	0.092355	0.100203	0.0884873	0.109692	0.128209	0.121371	0.10199	0.132555	0.121449	0.126903	0.133858	0.109928	0.093415	0.093324	0.10911
EO0097_Aplocera_praeformata	0.116088	0.12441	0.122311	0.131556	0.121377	0.130304	0.153264	0.153264	0.138412	0.126145	0.159573	0.144985	0.130354	0.139255	0.142992	0.11778	0.10422	0.163451	0.137736	0.127799	0.111577	0.15375	0.120363	0.145212	0.159655	0.111437	0.160611	0.122297	0.116053	0.116162	0.103718	0.121866	0.133666	0.133819	0.128133	0.105713	0.134264	0.135361	0.136418	0.130469	0.124949	0.114914	0.126845	0.128654	0.116097	0.127819	0.112634	0.135614	0.128926
Pe_Geo_0629_Lophochorista_porioni	0.116117	0.120217	0.120217	0.124101	0.116284	0.103296	0.140688	0.132541	0.0974544	0.114633	0.145541	0.120494	0.122022	0.114474	0.125772	0.105121	0.118392	0.153267	0.135487	0.135782	0.139534	0.165634	0.103266	0.131726	0.164245	0.114846	0.158663	0.129888	0.106959	0.118511	0.108811	0.110965	0.149802	0.114432	0.103256	0.0940937	0.112763	0.117049	0.112677	0.125997	0.108814	0.14351	0.112612	0.11648	0.127652	0.116302	0.0959393	0.116313	0.118192
PS254_Mimoclystia_undulosata	0.116147	0.113278	0.113086	0.112877	0.119721	0.121459	0.147274	0.125402	0.110814	0.105235	0.131815	0.134411	0.135759	0.134189	0.126744	0.10238	0.106163	0.143491	0.136129	0.133381	0.124607	0.167259	0.118558	0.132535	0.175763	0.104385	0.146261	0.116701	0.119841	0.130853	0.104027	0.093723	0.139315	0.117717	0.108852	0.0886406	0.114586	0.122943	0.113142	0.125358	0.121343	0.129001	0.107625	0.109635	0.135819	0.11172	0.105806	0.121339	0.100357
TTZA005_Menophra_obtusata	0.116184	0.118484	0.118484	0.122282	0.106602	0.102778	0.138694	0.11664	0.100755	0.134446	0.132317	0.126354	0.116484	0.124475	0.126354	0.124253	0.130411	0.168902	0.124663	0.134501	0.132792	0.172279	0.106602	0.152665	0.159769	0.14286	0.167316	0.126354	0.120283	0.130704	0.102681	0.105055	0.140682	0.0873921	0.106661	0.114351	0.103012	0.136771	0.122455	0.142782	0.104672	0.140699	0.120546	0.132712	0.142645	0.134501	0.106792	0.116354	0.108672
PS205_Drepanogynis_cnephaeogramma	0.116474	0.118651	0.118651	0.114601	0.103654	0.112934	0.152978	0.146887	0.110789	0.126183	0.133705	0.122459	0.120492	0.114873	0.143648	0.131929	0.126497	0.151329	0.140515	0.146285	0.136069	0.158355	0.094428	0.130187	0.17489	0.130347	0.178769	0.140421	0.131921	0.126461	0.105581	0.113391	0.156475	0.10003	0.111252	0.105467	0.118977	0.12085	0.145956	0.140248	0.0999523	0.128335	0.130347	0.140097	0.141956	0.122667	0.103738	0.111114	0.116935
NW96_7_Urania_leilus	0.117348	0.122348	0.12214	0.127641	0.121078	0.112076	0.140845	0.118864	0.10503	0.137876	0.125862	0.114665	0.132189	0.108447	0.12109	0.137684	0.124861	0.179494	0.124992	0.134242	0.115769	0.172582	0.113873	0.14342	0.193328	0.117705	0.171228	0.123974	0.122975	0.125111	0.104821	0.117759	0.141935	0.0977189	0.105158	0.112131	0.123232	0.147976	0.129888	0.135883	0.106616	0.143608	0.121068	0.123232	0.135859	0.123041	0.112005	0.122895	0.105013
gb_ID_22614_Psaliodes_prunicolor	0.117399	0.125287	0.125069	0.132806	0.115518	0.121036	0.132462	0.146513	0.117664	0.113705	0.143104	0.131821	0.130188	0.124576	0.148491	0.120888	0.120908	0.152751	0.146448	0.127141	0.112461	0.178461	0.121362	0.137373	0.161768	0.104757	0.136158	0.121681	0.118777	0.135168	0.106095	0.108113	0.151682	0.125926	0.109793	0.0874777	0.133801	0.139787	0.119697	0.123019	0.119121	0.117631	0.11047	0.126594	0.111994	0.114447	0.102729	0.120481	0.115094
AH3607_Microloxia_ruficornis	0.117506	0.122107	0.121899	0.138787
Br_Geo_0001_Crocypus_perlucidaria	0.117541	0.125861	0.123785	0.12366	0.109182	0.10733	0.140618	0.130476	0.0974392	0.0939363	0.133612	0.112737	0.103977	0.110834	0.123004	0.0852673	0.0955031	0.150725	0.133916	0.110095	0.10448	0.153625	0.100856	0.135843	0.162169	0.114525	0.138523	0.110913	0.107153	0.119681	0.0899109	0.0900154	0.14233	0.108964	0.10511
MM16661_Callioratis_abraxas	0.117541	0.122187	0.12198	0.12366	0.0936793	0.0869543	0.134697	0.112847	0.076902	0.101373	0.108751	0.120599	0.109139	0.124748	0.135467	0.112522	0.139036	0.158438	0.114215	0.132891	0.118623	0.164306	0.0769012	0.130131	0.167109	0.116162	0.143909	0.127998	0.119494	0.114383	0.0967612	0.0985053	0.157306	0.0663961	0.0904638	0.0886323	0.103977	0.115102	0.118269	0.11254	0.0671193	0.133934	0.107397	0.139061	0.123038	0.109823	0.0933188	0.079741	0.0730407
CNC541318_Coryphista_meadii	0.117562	0.12222	0.122012	0.125787	0.123027	0.110715	0.157009	0.144661	0.105059	0.116604	0.131673	0.130476	0.135835	0.11778	0.144886	0.115941	0.121407	0.149013	0.135791	0.128999	0.117107	0.155215	0.133002	0.146995	0.167514	0.118282	0.13909	0.116842	0.124915	0.11628	0.100266	0.109452	0.157649	0.108929	0.110673	0.0848001	0.119686	0.12085	0.120426	0.12702	0.126643	0.12702	0.100322	0.128735	0.114593	0.120533	0.105696	0.119475	0.112426
PS215_Hebdomophruda_confusatrix	0.117562	0.111167	0.110979	0.127534	0.103893	0.116169	0.141024	0.115161	0.0975428	0.114669	0.124256	0.120686	0.128457	0.11431	0.144984	0.124872	0.135884	0.15968	0.126903	0.136928	0.122467	0.166721	0.0940216	0.128303	0.164023	0.109289	0.142666	0.136023	0.108915	0.109289	0.105472	0.107424	0.14659	0.0814387	0.0978034	0.105608	0.10089	0.119124	0.137841	0.135703	0.0903327	0.143541	0.126661	0.142932	0.123123	0.113389	0.0951511	0.0951212	0.0884873
V5_Mixocera_albistrigata	0.117562	0.122187	0.12198	0.127534	0.083618	0.102247	0.171466	0.147168	0.108898	0.122202	0.145541	0.148537	0.112609	0.144575	0.149919	0.135426	0.139308	0.173637	0.14327	0.158812	0.133241	0.168338	0.1223	0.150492	0.187023	0.134494	0.171109	0.157246	0.135686	0.137721	0.121289	0.120112	0.148273	0.103685	0.114502	0.109056	0.112764	0.124629	0.145436	0.148265	0.109169	0.148643	0.133791	0.144575	0.135564	0.11521	0.121407	0.110654	0.11778
EO0909_Erateina_siliquata	0.117652	0.120392	0.120188	0.135111	0.140827	0.146416	0.148883	0.146975	0.124457	0.101432	0.169876	0.148537	0.137382	0.112641	0.13909	0.126571	0.125156	0.167844	0.150817	0.119056	0.127696	0.172299	0.131283	0.16026	0.165432	0.127519	0.151064	0.128063	0.124886	0.128642	0.0968075	0.136279	0.153541	0.126603	0.145306	0.105641	0.13759	0.130465	0.135648	0.118038	0.130217	0.114586	0.116365	0.119721	0.121314	0.155722	0.121495	0.121245	0.117845
EO1279_Hydriomena_furcata	0.117691	0.1223	0.122092	0.137238	0.119483	0.133645	0.157188	0.130937	0.116662	0.118775	0.16376	0.156571	0.137275	0.128546	0.128499	0.121314	0.120081	0.162113	0.128735	0.120796	0.108082	0.1622	0.131164	0.1489	0.166557	0.125595	0.146512	0.124172	0.109069	0.112702	0.105529	0.119785	0.139014	0.114196	0.137268	0.0869675	0.11977	0.122883	0.124453	0.117988	0.128333	0.130601	0.0956726	0.112764	0.107531	0.136821	0.0933655	0.114165	0.112518
gb_ID_19093_Neazata_stabilis	0.117691	0.124283	0.122192	0.118196	0.109051	0.0919901	0.142825	0.128686	0.082443	0.106956	0.129803	0.105138	0.0920304	0.133791	0.124841	0.121268	0.116097	0.163174	0.121339	0.133463	0.133241	0.164409	0.0819628	0.14121	0.171373	0.112819	0.14401	0.124115	0.128413	0.119931	0.100244	0.112552	0.161189	0.0950341	0.0941201	0.073661	0.112678	0.119067	0.124235	0.126596	0.0753064	0.128654	0.107491	0.128457	0.121343	0.111585	0.100215	0.0916152	0.0832023
gb_ID_17158_Eois_basaliata	0.117735	0.124283	0.124072	0.121977	0.109092	0.100547	0.146592	0.120998	0.105059	0.120495	0.137779	0.128568	0.109286	0.117942	0.111097	0.100523	0.0971587	0.14528	0.119968	0.127866	0.109874	0.147947	0.109715	0.132698	0.158118	0.107976	0.129246	0.11499	0.123363	0.123419	0.0882425	0.102309	0.137023	0.100215	0.112642	0.0852986	0.139567	0.126613	0.114722	0.123299	0.105713	0.102472	0.100575	0.118282	0.11977	0.117241	0.0900154	0.103669	0.110693
gb_ID_19311_Triphosa_nr_pallidivittata	0.117783	0.115029	0.114834	0.118418	0.133614	0.123123	0.146887	0.13281	0.120535	0.128148	0.127966	0.134411	0.133791	0.112678	0.161328	0.119601	0.128849	0.154727	0.119644	0.118711	0.120636	0.136361	0.120258	0.133775	0.161249	0.112775	0.150122	0.120366	0.132121	0.114488	0.108948	0.102573	0.14988	0.105564	0.121944	0.105713	0.126845	0.128512	0.141665	0.132429	0.126522	0.124949	0.123248	0.128546	0.130304	0.12261	0.100396	0.115972	0.118087
V8_Agathia_confuscata	0.117783	0.12441	0.122311	0.125787	0.110778	0.0904693	0.13887	0.1326	0.105044	0.120367	0.132116	0.124525	0.110858	0.117831	0.130149	0.121268	0.114336	0.160504	0.112552	0.122209	0.123992	0.149244	0.107862	0.158387	0.177262	0.126973	0.17749	0.128063	0.132008	0.146815	0.0899232	0.11438	0.153803	0.103669	0.105158	0.0987932	0.109075	0.132195	0.122238	0.124949	0.0970786	0.135606	0.119544	0.130121	0.133645	0.113519	0.115929	0.107153	0.114239
EO1175_Xanthorhoe_discataria	0.117894	0.12441	0.124198	0.127997	0.114643	0.1267	0.150886	0.157618	0.136432	0.110993	0.147881	0.148727	0.124949	0.125287	0.155667	0.123248	0.124051	0.143491	0.145713	0.135004	0.130403	0.155699	0.125689	0.136309	0.148427	0.129461	0.145813	0.109121	0.123363	0.140026	0.105696	0.0973827	0.13991	0.143066	0.116437	0.114485	0.123354	0.12915	0.120804	0.14941	0.12655	0.12362	0.139809	0.130919	0.125219	0.130157	0.112852	0.139441	0.121495
EO1138_Operophtera_bruceata	0.117955	0.126382	0.128071	0.133571	0.11957	0.119881	0.169695	0.159034	0.126737	0.111175	0.149702	0.156854	0.128598	0.132671	0.159501	0.1267	0.126744	0.167254	0.165884	0.147998	0.131649	0.151064	0.134889	0.152801	0.173143	0.123829	0.157524	0.132327	0.133993	0.143452	0.105648	0.118442	0.140969	0.139595	0.141589	0.107424	0.150441	0.14858	0.126252	0.143278	0.139308	0.111046	0.134343	0.132357	0.137531	0.140768	0.126959	0.135716	0.148624
EO1307_Xanthorhoe_spadicearia	0.117955	0.122587	0.122378	0.127768	0.117864	0.121377	0.167648	0.144812	0.130395	0.1167	0.13759	0.138573	0.119637	0.0922712	0.146516	0.112582	0.129084	0.152778	0.133993	0.125813	0.117313	0.164872	0.111537	0.149101	0.16193	0.118344	0.151933	0.124536	0.143066	0.135942	0.0831365	0.107726	0.144364	0.119485	0.124016	0.0920304	0.148896	0.126849	0.114846	0.129001	0.110887	0.114586	0.109502	0.118151	0.121459	0.142535	0.0986818	0.128391	0.125078
gb_ID_49733_Perizoma_nr_cretinotata	0.11823	0.124302	0.124302	0.124248	0.143318	0.157403	0.163271	0.144896	0.138514	0.12067	0.153952	0.148802	0.159539	0.139833	0.175318	0.112763	0.136114	0.157295	0.145249	0.124302	0.127125	0.158253	0.135444	0.147986	0.151848	0.120804	0.134218	0.13811	0.131629	0.122452	0.124453	0.113308	0.147953	0.13932	0.149306	0.118346	0.1396	0.142507	0.115069	0.134315	0.139416	0.12888	0.128209	0.141746	0.139472	0.1375	0.141589	0.131498	0.118392
MM06431_Plagodis_pulveraria	0.118338	0.120565	0.120565	0.128605	0.120489	0.10122	0.154908	0.130525	0.0917724	0.130302	0.130433	0.128322	0.0993232	0.13627	0.134371	0.10888	0.140444	0.170433	0.126564	0.142485	0.146533	0.168539	0.101228	0.126356	0.186603	0.11694	0.163571	0.140497	0.120474	0.136539	0.118551	0.118705	0.15125	0.0974248	0.101228	0.105037	0.120535	0.134371	0.134411	0.124568	0.103136	0.140555	0.13837	0.150498	0.120494	0.126616	0.103121	0.103122	0.112781
Pe_Geo_0558_Heterusia_picata	0.118635	0.118908	0.118908	0.140459	0.126082	0.141539	0.152816	0.159307	0.116733	0.107147	0.163639	0.148727	0.116683	0.114982	0.167418	0.126168	0.107528	0.155346	0.137864	0.132296	0.107593	0.158414	0.122186	0.145508	0.158414	0.107468	0.156725	0.141917	0.135726	0.114873	0.107318	0.107663	0.14813	0.137477	0.129878	0.10166	0.128224	0.128814	0.134456	0.126402	0.118444	0.138562	0.115047	0.115047	0.122511	0.128016	0.114736	0.135535	0.124594
GB_Geo_081_Palyas_micacearia	0.118857	0.120524	0.118454	0.125787	0.12434	0.106256	0.143002	0.134936	0.0824909	0.10509	0.133848	0.108949	0.0974329	0.109983	0.140961	0.122488	0.120957	0.158989	0.130252	0.134282	0.146956	0.174458	0.104495	0.15035	0.173155	0.124682	0.162243	0.135589	0.122535	0.137532	0.113469	0.113732	0.160658	0.100924	0.0977434	0.0886299	0.106432	0.118968	0.122184	0.122515	0.0956329	0.132292	0.129982	0.118915	0.124522	0.10984	0.0903728	0.0956452	0.0993855
gb_ID_19211_Cartellodes_levis	0.119289	0.123974	0.123764	0.134976	0.109056	0.0903327	0.152894	0.140497	0.0917715	0.122247	0.129803	0.124525	0.109204	0.116169	0.135606	0.100471	0.117988	0.176538	0.107476	0.140128	0.134935	0.16802	0.106123	0.141243	0.181054	0.130546	0.168227	0.122184	0.10716	0.139496	0.110651	0.103878	0.151891	0.0882073	0.086834	0.095375	0.105713	0.122615	0.120261	0.123202	0.0953685	0.143125	0.119637	0.128419	0.130121	0.109867	0.0984913	0.108911	0.0984816
MM01827_Pasiphila_rectangulata	0.119447	0.122258	0.12205	0.129561	0.13362	0.128385	0.150604	0.163183	0.10314	0.101373	0.155529	0.144388	0.128357	0.124908	0.142826	0.116007	0.107678	0.172841	0.152575	0.14768	0.133241	0.168121	0.13304	0.160034	0.174926	0.123567	0.156112	0.133683	0.110741	0.143266	0.121339	0.116338	0.142863	0.141083	0.131553	0.0970786	0.126903	0.128512	0.109067	0.126792	0.130099	0.119721	0.125098	0.126627	0.116068	0.133224	0.119606	0.112442	0.123176
EO0865_Ennomos_erosaria	0.119537	0.124283	0.125958	0.14312	0.10905	0.0954434	0.143099	0.125022	0.0919677	0.122277	0.128208	0.12258	0.107455	0.125098	0.135606	0.112516	0.116131	0.172621	0.118149	0.129443	0.120363	0.161063	0.0956542	0.137771	0.187152	0.127062	0.142211	0.124375	0.124861	0.13775	0.117705	0.105564	0.163474	0.0916262	0.0941662	0.0886323	0.105974	0.12278	0.12618	0.107397	0.0886287	0.123299	0.112641	0.130217	0.116211	0.102823	0.110675	0.0933181	0.091661
EO0908_Heterusia_conduplicaria	0.119537	0.122348	0.12214	0.127768	0.140827	0.133791	0.141024	0.135226	0.116662	0.124164	0.159524	0.120599	0.133752	0.121507	0.142624	0.107332	0.116559	0.152892	0.139792	0.138634	0.115134	0.159485	0.122211	0.152553	0.177648	0.119841	0.16343	0.13975	0.123216	0.116185	0.114171	0.123363	0.157454	0.119485	0.133494	0.0919993	0.123414	0.111366	0.120562	0.112641	0.114336	0.141419	0.109204	0.109385	0.117901	0.127861	0.110693	0.117696	0.111053
EO1282_Eulithis_testata	0.119588	0.116793	0.116595	0.137238	0.119504	0.149985	0.155272	0.134457	0.13846	0.112824	0.171841	0.156785	0.146636	0.126845	0.159434	0.140991	0.118431	0.158868	0.154285	0.135004	0.150167	0.159354	0.134847	0.154415	0.182629	0.136589	0.15375	0.133683	0.132418	0.146957	0.103837	0.127228	0.148679	0.141066	0.135535	0.112718	0.146636	0.142688	0.130541	0.143541	0.133791	0.130469	0.139643	0.130469	0.142992	0.161013	0.130703	0.146644	0.145028
EO0032_Hydriomena_impluviata	0.119645	0.122458	0.122249	0.133571	0.117803	0.131982	0.153163	0.157618	0.134508	0.124544	0.165839	0.165069	0.144619	0.150602	0.157611	0.128714	0.129084	0.170965	0.156554	0.15754	0.135103	0.161188	0.149678	0.15459	0.183758	0.153435	0.171738	0.126114	0.126852	0.152766	0.128794	0.127478	0.146673	0.144886	0.137401	0.112678	0.150602	0.148395	0.13253	0.11649	0.135495	0.134052	0.125516	0.144984	0.121812	0.148206	0.125131	0.133885	0.125078
gb_ID_56204_Leuciris_beneciliata	0.119766	0.122201	0.122201	0.128359	0.111287	0.128089	0.154374	0.12005	0.105206	0.13446	0.134611	0.158235	0.132247	0.132344	0.147413	0.132344	0.145783	0.191272	0.132501	0.134822	0.145601	0.156731	0.128052	0.14104	0.168074	0.141176	0.159233	0.138799	0.151694	0.136893	0.121657	0.11175	0.132603	0.111287	0.115442	0.11335	0.128181	0.152045	0.138978	0.130235	0.123858	0.143119	0.123858	0.154065	0.143175	0.136728	0.109258	0.111245	0.119905
EO1308_Pterapherapteryx_sexalata	0.11977	0.12829	0.128071	0.131629	0.130304	0.14109	0.151262	0.155272	0.148401	0.132353	0.149771	0.165069	0.146373	0.143278	0.153743	0.140949	0.130919	0.16982	0.151572	0.138634	0.129787	0.163722	0.134889	0.154731	0.189068	0.111236	0.168833	0.145857	0.145284	0.141697	0.123216	0.130703	0.159662	0.119572	0.157053	0.117831	0.156284	0.128971	0.156062	0.146702	0.135652	0.132671	0.135759	0.108168	0.130354	0.142535	0.132248	0.144766	0.121545
Gu_Geo_006_Ersephila_prema	0.120096	0.126082	0.126082	0.137779	0.118383	0.133769	0.151159	0.145081	0.140357	0.111048	0.157916	0.158814	0.15957	0.12439	0.126402	0.114673	0.11301	0.14868	0.122452	0.114922	0.113066	0.154282	0.124233	0.139781	0.160027	0.122452	0.143396	0.117125	0.111016	0.128335	0.099827	0.117125	0.138252	0.116505	0.126274	0.101724	0.138086	0.134339	0.140265	0.118769	0.118399	0.139848	0.0908664	0.126402	0.109433	0.135829	0.11301	0.12982	0.130181
Hes696_Prasinocyma_albisticta	0.121058	0.123947	0.123737	0.123631	0.0920784	0.104041	0.151159	0.128686	0.106967	0.120548	0.129995	0.134457	0.103952	0.133882	0.141273	0.133665	0.111152	0.158642	0.110942	0.140289	0.131576	0.16379	0.109715	0.141182	0.163372	0.139889	0.16802	0.124115	0.112442	0.118171	0.126666	0.128794	0.14644	0.0951853	0.0904965	0.116007	0.102641	0.12085	0.137689	0.135703	0.110858	0.12316	0.130258	0.12316	0.125098	0.117136	0.117845	0.117717	0.0917823
EO0054_Eupithecia_succenturiata	0.121112	0.122137	0.12193	0.138987	0.139016	0.146335	0.150886	0.140688	0.134337	0.12074	0.178498	0.150385	0.142781	0.132357	0.139255	0.124994	0.0674089	0.146964	0.137923	0.147829	0.122532	0.17656	0.138441	0.164159	0.180721	0.131069	0.15298	0.141392	0.126959	0.148874	0.103973	0.119968	0.150336	0.143027	0.149128	0.0989514	0.143125	0.156793	0.129951	0.140092	0.139124	0.134052	0.120081	0.135884	0.117988	0.153583	0.118216	0.142964	0.135791
EO0856_Callipia_augustae	0.121112	0.125861	0.125647	0.142893	0.130099	0.140912	0.149062	0.157096	0.120512	0.105132	0.141533	0.136388	0.135652	0.121343	0.133719	0.11957	0.100779	0.144436	0.149072	0.140352	0.111849	0.153625	0.120333	0.139595	0.177143	0.123567	0.17009	0.14351	0.123216	0.121511	0.11438	0.109261	0.127909	0.144766	0.125861	0.086985	0.143125	0.128468	0.120637	0.120236	0.121343	0.121416	0.111275	0.130217	0.121459	0.142438	0.1216	0.126603	0.117928
Ch_Geo_0010_Ennada_pellicata	0.121172	0.124089	0.122012	0.145097	0.124792	0.144445	0.163365	0.149161	0.13058	0.122452	0.159755	0.158571	0.146302	0.128419	0.155516	0.135412	0.125287	0.169102	0.143401	0.14595	0.137116	0.160511	0.131134	0.154287	0.183204	0.137966	0.142109	0.124302	0.133799	0.136017	0.119686	0.125462	0.155793	0.130242	0.131629	0.0988254	0.144984	0.140499	0.122136	0.118282	0.126571	0.137477	0.0975856	0.135652
EO0039_Epirrhoe_hastulata	0.121172	0.120431	0.120227	0.121882	0.128288	0.126744	0.157287	0.13887	0.103208	0.12279	0.167728	0.144661	0.121507	0.135652	0.14995	0.117803	0.134118	0.154001	0.156186	0.133549	0.122467	0.153506	0.114932	0.145347	0.167514	0.129461	0.156735	0.122297	0.124915	0.13063	0.110773	0.103973	0.140569	0.130196	0.131588	0.102224	0.128849	0.119124	0.124235	0.147016	0.116097	0.132116	0.133934	0.146702	0.150367	0.135212	0.117928	0.123046	0.110741
EO0329_Thetidia_smaragdaria	0.121172	0.127849	0.12763	0.127585	0.116007	0.11778	0.152564	0.130433	0.114665	0.147824	0.127878	0.130395	0.124841	0.142781	0.14995	0.121288	0.11977	0.171358	0.135997	0.145807	0.140532	0.175707	0.127465	0.152731	0.159655	0.127169	0.157157	0.124115	0.110715	0.145091	0.108899	0.117884	0.144685	0.121251	0.122022	0.112514	0.121615	0.130417	0.130257	0.146373	0.131853	0.130217	0.133689	0.121343	0.142826	0.124162	0.108948	0.121276	0.119686
gb_ID_15162_Bonatea_duciata	0.121172	0.12222	0.122012	0.127585	0.115989	0.093734	0.140555	0.130525	0.0899902	0.120262	0.135903	0.12279	0.0988505	0.141038	0.142672	0.109062	0.12316	0.152892	0.116338	0.147549	0.142412	0.166063	0.107936	0.13023	0.163372	0.125457	0.170435	0.127998	0.121248	0.123249	0.114215	0.118087	0.148088	0.10199	0.0997218	0.107341	0.109635	0.136371	0.135857	0.128499	0.0988045	0.135759	0.128598	0.15007	0.14109	0.11172	0.107377	0.10542	0.100357
MM24190_Eupithecia_undata	0.121172	0.124053	0.123842	0.131366	0.126515	0.121314	0.175874	0.154762	0.118537	0.114669	0.153721	0.13846	0.116097	0.114402	0.152243	0.123202	0.102775	0.152892	0.133993	0.147549	0.136973	0.145713	0.116786	0.145152	0.172938	0.128948	0.17405	0.137689	0.126764	0.134262	0.101954	0.121449	0.15419	0.115932	0.118213	0.0971587	0.126903	0.117315	0.124115	0.123019	0.107355	0.137477	0.130149	0.133934	0.130121	0.133306	0.103878	0.126625	0.115994
CNC541450_Drepanulatrix_unicalcararia	0.121237	0.129791	0.127678	0.133292	0.0984913	0.108929	0.138573	0.138573	0.105044	0.101469	0.124089	0.110836	0.10197	0.1143	0.130266	0.123034	0.11778	0.165419	0.12868	0.121339	0.109748	0.177806	0.10614	0.135754	0.16171	0.125121	0.160717	0.125997	0.114177	0.13585	0.0916262	0.109261	0.146372	0.107151	0.108852	0.0848152	0.119644	0.130374	0.131629	0.116021	0.0848008	0.132357	0.11438	0.132159	0.116053	0.109809	0.107172	0.103673	0.108915
HG0003_Celonoptera_mirificaria	0.121237	0.122258	0.120188	0.139118	0.132008	0.114171	0.148486	0.152894	0.103172	0.114633	0.139724	0.118551	0.124915	0.130266	0.139264	0.121271	0.110848	0.170965	0.137794	0.134339	0.118663	0.168338	0.127439	0.150751	0.15762	0.127015	0.158573	0.127753	0.121245	0.123313	0.100244	0.103837	0.148145	0.126599	0.121956	0.0984765	0.117705	0.119015	0.114668	0.1143	0.119469	0.123309	0.1143	0.128509	0.126727	0.120473	0.0967545	0.112414	0.135661
EO0518_Larentia_clavaria	0.121249	0.12795	0.127731	0.131424	0.119522	0.126513	0.157009	0.146887	0.10892	0.114869	0.157574	0.15865	0.135444	0.128499	0.153654	0.117864	0.112764	0.161209	0.139441	0.115332	0.12099	0.163722	0.13481	0.147186	0.17187	0.11103	0.165414	0.128063	0.124949	0.13252	0.10199	0.107726	0.150336	0.130193	0.133432	0.0886209	0.1267	0.134395	0.116842	0.107735	0.128357	0.136188	0.0957254	0.124908	0.104399	0.120635	0.103801	0.117733	0.112634
EO0857_Philereme_transversata	0.121295	0.124227	0.124016	0.122032	0.130181	0.148218	0.1369	0.164055	0.128826	0.126275	0.178156	0.151159	0.135819	0.15069	0.152171	0.14109	0.11484	0.161789	0.160827	0.168868	0.140594	0.161453	0.131199	0.16402	0.19555	0.145772	0.159485	0.1375	0.134205	0.13252	0.125387	0.121943	0.148273	0.152293	0.14344	0.117942	0.143361	0.148395	0.120426	0.154682	0.137427	0.126845	0.132954	0.15088	0.139428	0.154103	0.128926	0.133885	0.1323
EO0372_Phibalapteryx_virgata	0.121523	0.126382	0.124268	0.128083	0.142826	0.133934	0.163101	0.173309	0.14648	0.135975	0.137779	0.171554	0.151982	0.148372	0.172673	0.121459	0.132227	0.171221	0.173537	0.143825	0.125963	0.170825	0.136659	0.153129	0.168985	0.141984	0.174291	0.153686	0.139656	0.137721	0.1143	0.136279	0.140969	0.12481	0.165443	0.123299	0.14693	0.144523	0.145958	0.157611	0.144668	0.144911	0.139255	0.141344	0.148316	0.169028	0.144928	0.131995	0.141251
EO0887_Stamnodes_pauperaria	0.121523	0.124481	0.124268	0.143603	0.135819	0.154577	0.16622	0.164055	0.139256	0.130508	0.170194	0.184749	0.139809	0.137954	0.150174	0.121559	0.116632	0.155212	0.141668	0.13718	0.130111	0.131867	0.144235	0.155277	0.165882	0.14045	0.167117	0.130173	0.137684	0.136224	0.119902	0.12998	0.150511	0.157876	0.149811	0.104335	0.14693	0.166993	0.144376	0.121964	0.143056	0.145622	0.116709	0.147106	0.123697	0.16385	0.136361	0.134039	0.136279
MM07576_Oenochroma_orthodesma	0.121568	0.11949	0.119286	0.136295	0.10054	0.0971214	0.158881	0.134771	0.0899198	0.130413	0.136615	0.132363	0.114545	0.138196	0.123668	0.139828	0.127146	0.195011	0.128672	0.164867	0.14947	0.165715	0.110839	0.154076	0.195098	0.144967	0.168451	0.146719	0.117122	0.150343	0.118886	0.133688	0.171039	0.106569	0.11343	0.125235	0.116557	0.148271	0.128789	0.136338	0.098894	0.136338	0.123771	0.143883	0.128877	0.118361	0.118924	0.108228	0.097735
EO0486_Epirrita_dilutata	0.121824	0.119109	0.118906	0.120726	0.139366	0.152489	0.155607	0.156136	0.1369	0.126767	0.162074	0.144812	0.148643	0.129264	0.176245	0.134118	0.11649	0.172655	0.17218	0.135705	0.109925	0.171109	0.127606	0.147338	0.171373	0.126219	0.144987	0.140687	0.128926	0.134494	0.114877	0.101023	0.150706	0.137736	0.149713	0.114704	0.139809	0.152377	0.121423	0.13854	0.143056	0.131105	0.1473	0.141863	0.145143	0.14659	0.132794	0.12702	0.118287
CNC558574_Probole_alienaria	0.122557	0.122348	0.12027	0.133292	0.137298	0.12086	0.142911	0.147069	0.105376	0.151889	0.133795	0.13846	0.119058	0.141617	0.145163	0.146786	0.130394	0.166345	0.12086	0.137705	0.147171	0.16671	0.131691	0.152332	0.17052	0.133688	0.167315	0.135589	0.126158	0.149142	0.131812	0.128742	0.172538	0.12086	0.107003	0.118915	0.110118	0.146085	0.149713	0.124884	0.113436	0.154723	0.14139	0.154341	0.137515	0.119015	0.11368	0.12086	0.124682
NS40_Chiasmia_clathrata	0.122718	0.125653	0.123451	0.131403	0.124364	0.111543	0.154176	0.147722	0.103549	0.131936	0.13591	0.147293	0.13	0.130027	0.148994	0.104259	0.130058	0.163905	0.12459	0.136753	0.140709	0.178409	0.125291	0.165465	0.173491	0.128599	0.158609	0.131735	0.118805	0.149286	0.126309	0.128334	0.147075	0.0985582	0.129458	0.102455	0.124601	0.134558	0.109624	0.131827	0.122515	0.130424	0.128102	0.12812	0.135719	0.121809	0.102201	0.109548	0.115275
gb_ID_17614_Patalene_nr_hamulata	0.122751	0.129007	0.128782	0.136437	0.124457	0.0927593	0.148559	0.125861	0.0960375	0.13727	0.129101	0.12973	0.119299	0.120962	0.135489	0.119071	0.117436	0.183359	0.115325	0.143501	0.132447	0.176296	0.112193	0.156275	0.189137	0.128157	0.159109	0.13687	0.122283	0.140697	0.116838	0.122555	0.153422	0.102527	0.0945721	0.108387	0.110329	0.127677	0.127182	0.13367	0.10314	0.146804	0.124496	0.131897	0.152161	0.134523	0.109669	0.0937178	0.102592
SH0328_Cabera_limbata	0.122844	0.133293	0.133065	0.13875	0.109051	0.105608	0.152816	0.130525	0.103122	0.114529	0.13967	0.128399	0.119544	0.103893	0.132022	0.115986	0.11957	0.165279	0.128545	0.118547	0.113228	0.184229	0.116718	0.15987	0.171261	0.121695	0.158878	0.123938	0.115954	0.126903	0.096788	0.112463	0.146309	0.105414	0.112552	0.0903522	0.107491	0.118968	0.125797	0.119504	0.105605	0.125156	0.110858	0.107491	0.128313	0.111572	0.0967612	0.0967724	0.0985053
EO1312_Gymnoscelis_rufifasciata	0.122861	0.127706	0.127488	0.140874	0.128313	0.142672	0.162892	0.152816	0.140323	0.126389	0.137674	0.156785	0.141038	0.117942	0.155727	0.128357	0.112764	0.158868	0.112591	0.127625	0.124374	0.15647	0.125714	0.145152	0.167202	0.121745	0.142109	0.127939	0.119686	0.126936	0.102043	0.118287	0.125987	0.12481	0.139365	0.112609	0.139428	0.154518	0.120562	0.132357	0.135564	0.128598	0.128357	0.141273	0.128457	0.155488	0.116175	0.128391	0.135884
gb_ID_19219_Ophiogramma_coenobiata	0.122882	0.122119	0.121912	0.131102	0.126513	0.123061	0.140688	0.134697	0.110789	0.124226	0.16376	0.140497	0.114367	0.123248	0.144425	0.105641	0.132022	0.154727	0.132201	0.142439	0.144299	0.162561	0.12205	0.149537	0.162047	0.141762	0.168227	0.112996	0.112414	0.13775	0.117733	0.117977	0.16318	0.141066	0.105158	0.0903179	0.131982	0.138233	0.112763	0.142932	0.119483	0.137531	0.12309	0.150367	0.126534	0.127909	0.121311	0.117717	0.124949
MM00032_Cyclophora_punctaria	0.122882	0.127734	0.125647	0.133096	0.114247	0.103889	0.163365	0.146728	0.108862	0.133851	0.143432	0.124431	0.118092	0.14274	0.123123	0.137227	0.124908	0.177214	0.155943	0.151699	0.140594	0.189928	0.129267	0.141281	0.182013	0.138086	0.170315	0.153265	0.132088	0.135942	0.116021	0.130573	0.15374	0.130216	0.112552	0.0987699	0.133665	0.138424	0.137448	0.135703	0.117731	0.159501	0.130354	0.148372	0.132022	0.127654	0.114196	0.130193	0.115954
SH0256_Chiasmia_fulvimargo	0.122938	0.127805	0.127587	0.135227	0.102192	0.112718	0.169408	0.122729	0.107041	0.13012	0.130057	0.126564	0.123248	0.116068	0.137477	0.121314	0.114402	0.158752	0.119785	0.138441	0.127804	0.160324	0.104377	0.152553	0.154326	0.120039	0.15647	0.137557	0.117717	0.126834	0.124841	0.112634	0.144611	0.109	0.110824	0.117737	0.123354	0.132614	0.134039	0.135819	0.112609	0.133991	0.12655	0.151982	0.14814	0.122554	0.110893	0.110675	0.119968
Ch_Geo_0007_Larentia_macerata	0.123013	0.12601	0.125795	0.13927	0.135527	0.128419	0.137085	0.127046	0.120686	0.124862	0.163542	0.146657	0.14478	0.128546	0.144619	0.112609	0.111152	0.155212	0.124987	0.1295	0.118932	0.168702	0.125817	0.167743	0.169498	0.138302	0.136952	0.124172	0.126666	0.121695	0.105696	0.113224	0.161375	0.123046	0.129888	0.0954199	0.13229	0.134522	0.128209	0.0924363	0.124949	0.143361
MM00184_Rhodometra_sacraria	0.123013	0.127897	0.127678	0.137168	0.112559	0.110887	0.152978	0.138639	0.106942	0.1401	0.128361	0.126674	0.11631	0.146416	0.121507	0.121231	0.135884	0.173637	0.152575	0.160573	0.135103	0.179806	0.122142	0.164159	0.177143	0.145457	0.170825	0.141665	0.110662	0.141487	0.130221	0.117928	0.174862	0.117705	0.123938	0.11078	0.111	0.128367	0.145249	0.141208	0.11778	0.154126	0.121377	0.139495	0.142992	0.115156	0.0951212	0.115929	0.110715
MM06697_Rhodostrophia_vibicaria	0.123013	0.118533	0.116484	0.133292	0.105641	0.117761	0.152564	0.14648	0.0936803	0.120288	0.133795	0.122508	0.112609	0.12316	0.124841	0.110778	0.119637	0.166871	0.137794	0.145743	0.127804	0.158771	0.114916	0.135754	0.175373	0.119841	0.156833	0.133683	0.0968603	0.126812	0.119543	0.112634	0.148421	0.123025	0.112567	0.100471	0.12309	0.134456	0.110787	0.130258	0.117747	0.121676	0.128385	0.132067	0.119522	0.124198	0.105648	0.115945	0.109069
MM05118_Biston_betularia	0.123058	0.126114	0.125899	0.123937	0.104041	0.11631	0.152978	0.117321	0.10892	0.133908	0.130057	0.152516	0.114402	0.130149	0.13909	0.119491	0.126845	0.156475	0.125078	0.132815	0.120435	0.171573	0.0940216	0.132012	0.161249	0.125237	0.143551	0.129729	0.119485	0.130437	0.115954	0.0951853	0.16318	0.103699	0.0960837	0.110787	0.109385	0.139989	0.122184	0.123123	0.0904022	0.139207	0.114336	0.1267	0.124949	0.120678	0.123034	0.103699	0.100292
BC_ZSM_Lep_80663_Eupithecia_tenuiata	0.12316	0.128008	0.127789	0.135521	0.130099	0.133719	0.150971	0.143201	0.122541	0.128438	0.165913	0.142485	0.133934	0.134516	0.125044	0.105713
EO0888_Triphosa_dubitata	0.12316	0.124227	0.124016	0.120135	0.122994	0.126596	0.122856	0.140845	0.120535	0.133987	0.143815	0.120924	0.141419	0.116258	0.159171	0.114336	0.119677	0.173948	0.145284	0.15161	0.1223	0.15899	0.136744	0.175428	0.190863	0.128948	0.149995	0.122136	0.114239	0.13234	0.112518	0.112852	0.148421	0.12843	0.114502	0.105641	0.118151	0.130866	0.124453	0.141765	0.126627	0.137872	0.121615	0.119823	0.123248	0.106297	0.123216	0.126625	0.11803
EO1303_Mesoleuca_albicillata	0.12316	0.11876	0.118559	0.133494	0.135495	0.14109	0.144812	0.142911	0.1326	0.1167	0.151676	0.159034	0.139428	0.134343	0.155727	0.130304	0.125287	0.155212	0.150895	0.151793	0.130023	0.168702	0.129487	0.177605	0.185661	0.143962	0.142666	0.137762	0.126727	0.14539	0.11803	0.135061	0.170993	0.142993	0.128063	0.109333	0.156486	0.123152	0.140114	0.125516	0.134052	0.148722	0.111275	0.14685	0.121812	0.15374	0.128735	0.123046	0.117977
gb_ID_15219_Perusia_viridis	0.12316	0.1224	0.122192	0.143298	0.115989	0.100779	0.141226	0.138639	0.093726	0.114759	0.139919	0.140497	0.112718	0.117864	0.133882	0.116169	0.128779	0.154518	0.125078	0.131161	0.137194	0.163028	0.113228	0.152503	0.159655	0.118171	0.146261	0.126114	0.121311	0.135866	0.105433	0.111116	0.139155	0.114171	0.114502	0.103914	0.114704	0.124718	0.120562	0.130304	0.107355	0.123414	0.134052	0.135884	0.126744	0.125987	0.107296	0.108905	0.114593
PS246_Chiasmia_confuscata	0.123348	0.12829	0.126166	0.12407	0.109169	0.109139	0.146728	0.138958	0.105175	0.122353	0.128076	0.142672	0.121314	0.123478	0.142992	0.11431	0.123547	0.179494	0.125542	0.14042	0.131649	0.172299	0.129305	0.146777	0.154554	0.138086	0.159228	0.1375	0.112518	0.128843	0.117754	0.12166	0.150046	0.103769	0.110729	0.105625	0.114914	0.126782	0.124063	0.128779	0.126596	0.146774	0.130469	0.137531	0.127031	0.119008	0.102043	0.10197	0.096972
PS248_Argyrophora_variabilis	0.123385	0.126174	0.124072	0.125787	0.117883	0.112496	0.155173	0.115238	0.090024	0.147878	0.14767	0.126737	0.127083	0.129094	0.143488	0.119666	0.128935	0.169235	0.125201	0.130963	0.123528	0.16705	0.109038	0.170131	0.159247	0.145646	0.173813	0.127791	0.126931	0.134759	0.121493	0.121735	0.18629	0.105429	0.108937	0.100095	0.105553	0.130519	0.118858	0.145706	0.100196	0.161211	0.116202	0.136254	0.136689	0.103696	0.121493	0.130556	0.0951021
GB_Geo_051_Hydatoscia_ategua	0.123709	0.13166	0.131435	0.144522	0.108039	0.10102	0.142803	0.124794	0.0844502	0.124385	0.134282	0.11881	0.110055	0.118784	0.147832	0.11333	0.131457	0.177291	0.126172	0.140612	0.122503	0.177336	0.106277	0.150748	0.169466	0.144231	0.167589	0.135953	0.102769	0.120473	0.11515	0.124131	0.140969	0.0958218	0.112838	0.106322	0.0722402	0.119099	0.131907	0.133138	0.101021	0.148145	0.135035	0.14615	0.133224	0.104738	0.115137	0.104521	0.0940915
gb_ID_19265_Racasta_spatiaria_extendata	0.124045	0.130059	0.128109	0.141939	0.137536	0.128016	0.120737	0.134851	0.116662	0.134088	0.145498	0.140763	0.143696	0.128164	0.132016	0.122157	0.122307	0.159249	0.12806	0.134276	0.134046	0.173798	0.112734	0.167418	0.166039	0.139848	0.14972	0.120577	0.131711	0.135967	0.122236	0.122398	0.167945	0.126047	0.118419	0.124124	0.128224	0.140279	0.145769	0.137691	0.1203	0.14384	0.122511	0.143632	0.133864	0.111106	0.120387	0.125952	0.133864
LMR_Geo104_Erastria_decrepitaria	0.124115	0.130271	0.128139	0.127641	0.11521	0.0994103	0.143363	0.143174	0.118785	0.154353	0.132155	0.142696	0.124198	0.151729	0.136887	0.125898	0.148088	0.18618	0.124239	0.149835	0.144364	0.173553	0.113445	0.154854	0.201032	0.144848	0.187479	0.122511	0.138586	0.161137	0.120463	0.138892	0.165521	0.120457	0.105367	0.120457	0.131551	0.134834	0.134118	0.159377	0.108113	0.135796	0.124162	0.133594	0.140768	0.127932	0.134937	0.133096	0.108259
Br_Geo_0047_Larentia_nr_profugaria	0.124532	0.128617	0.126664	0.132337	0.134204	0.138133	0.169695	0.157287	0.132363	0.132282	0.155582	0.138514	0.136436	0.144145	0.157758	0.122598	0.146643	0.178268	0.170623	0.142507	0.126999	0.17862	0.138133	0.165964	0.180103	0.127262	0.170147	0.160504	0.13222	0.132719	0.118859	0.126782	0.158631	0.136094	0.132251	0.102116	0.138578
BC_ZSM_Lep_29255_Horisme_nr_obscurata	0.124611	0.13139	0.131166	0.140818	0.135416	0.116043	0.154762	0.132664	0.10314	0.110794	0.147402	0.140398	0.128457	0.126661	0.137477
EO0886_Cataclysme_shirniensis	0.124656	0.129582	0.129361	0.125518	0.128282	0.14274	0.166939	0.15865	0.140294	0.12798	0.151676	0.169248	0.144619	0.139061	0.139495	0.119637	0.121559	0.177631	0.150615	0.143568	0.136908	0.17069	0.138475	0.158701	0.182629	0.136165	0.185986	0.141665	0.123176	0.13408	0.112442	0.145284	0.165431	0.123046	0.14351	0.105685	0.132116	0.146217	0.139833	0.155561	0.131891	0.150174	0.131947	0.141038	0.130081	0.136887	0.130462	0.132004	0.141099
EO1431_Chlorotimandra_viridis	0.124709	0.133438	0.13321	0.137104	0.135399	0.103893	0.15921	0.160987	0.126356	0.135975	0.14953	0.120565	0.132022	0.142704	0.130181	0.135412	0.131982	0.16238	0.148851	0.158738	0.145952	0.18018	0.131072	0.154325	0.169277	0.148923	0.16802	0.14744	0.124861	0.148755	0.114338	0.128926	0.176488	0.124816	0.11634	0.0970786	0.1267	0.134141	0.145436	0.132116	0.119479	0.15204	0.116097	0.162811	0.131917	0.13319	0.109	0.124841	0.139362
MM06720_Apeira_syringaria	0.124738	0.131026	0.131026	0.141125	0.126411	0.12258	0.167994	0.14949	0.118753	0.128624	0.171466	0.14648	0.114682	0.145081	0.162834	0.14648	0.13871	0.173086	0.159119	0.151862	0.157009	0.183224	0.124616	0.146533	0.183075	0.127234	0.16918	0.144985	0.144388	0.165452	0.116733	0.141024	0.157912	0.126476	0.136388	0.120599	0.130525	0.12467	0.146887	0.150733	0.116826	0.153264	0.161237	0.159034	0.161064	0.142542	0.116826	0.13064	0.120794
EO1174_Euphyia_nr_porraceata	0.124743	0.127767	0.127549	0.135166	0.121268	0.123123	0.152816	0.140444	0.130337	0.116528	0.147432	0.146433	0.14274	0.112526	0.157434	0.114367	0.141273	0.149395	0.146848	0.132851	0.11502	0.150388	0.123878	0.139541	0.163372	0.107437	0.169255	0.136023	0.11778	0.116212	0.10716	0.109207	0.139014	0.126605	0.131588	0.105625	0.126744	0.122943	0.135712	0.137531	0.117731	0.111097	0.130469	0.119881	0.133752	0.140472	0.124915	0.12481	0.139362
EO1280_Venusia_blomeri	0.124743	0.129692	0.129471	0.137313	0.100468	0.114336	0.150806	0.134508	0.122442	0.110794	0.139848	0.118753	0.109113	0.119601	0.128419	0.095375	0.0972633	0.147082	0.134339	0.138335	0.10813	0.153176	0.100868	0.139595	0.183204	0.107651	0.151687	0.120492	0.116089	0.119769	0.101954	0.0935654	0.157454	0.119485	0.110824	0.0703821	0.118092	0.119186	0.117091	0.107424	0.0987678	0.123248	0.114441	0.111097	0.103977	0.115156	0.105564	0.114166	0.116053
gb_ID_19333_Psaliodes_picta	0.124782	0.131636	0.131411	0.147081	0.133645	0.146273	0.164884	0.134697	0.136349	0.116528	0.149444	0.146356	0.139124	0.118151	0.155516	0.114258	0.11977	0.154331	0.137593	0.125813	0.124242	0.16616	0.123899	0.128317	0.169616	0.127113	0.147834	0.127939	0.124949	0.126875	0.117884	0.111053	0.150181	0.114215	0.123974	0.109054	0.128499	0.140347	0.126252	0.114336	0.124792	0.129001	0.116258	0.124908	0.128333	0.131382	0.108972	0.108899	0.124987
gb_ID_25104_Perizoma_versatilis	0.124864	0.125453	0.125234	0.134981	0.154105	0.161563	0.180632	0.159648	0.146297	0.123624	0.155857	0.148559	0.154105	0.132106	0.186867	0.131897	0.130768	0.144839	0.156064	0.12736	0.107445	0.163531	0.155193	0.156333	0.169849	0.136198	0.162117	0.149404	0.152305	0.117064	0.120935	0.112351	0.134471	0.135222	0.173433	0.115806	0.128508	0.156741	0.135795	0.130515	0.140972	0.138062	0.134274	0.134115	0.133912	0.150064	0.133968	0.148401	0.139624
Pe_Geo_0009_Lipotaxia_irregularis	0.124872	0.124227	0.12214	0.131487	0.121252	0.126661	0.133071	0.136816	0.128333	0.141788	0.143578	0.134851	0.135495	0.151929	0.148643	0.135444	0.128546	0.1628	0.15625	0.160724	0.153759	0.165133	0.129305	0.160137	0.18859	0.143875	0.168576	0.141833	0.135938	0.139828	0.116021	0.1323	0.167693	0.133807	0.121972	0.126596	0.133834	0.122883	0.13621	0.144722	0.124792	0.132505	0.134052	0.149087	0.139163	0.140768	0.125131	0.130206	0.121449
PS223_Argyrophora_trofonia	0.124872	0.126114	0.125899	0.118244	0.117942	0.109242	0.13871	0.124794	0.101349	0.120367	0.132116	0.128433	0.130409	0.139207	0.126845	0.128419	0.121377	0.157161	0.119733	0.132986	0.128002	0.158669	0.0958435	0.1489	0.165148	0.125457	0.158878	0.133881	0.119572	0.130732	0.126666	0.1216	0.150111	0.0986818	0.0979425	0.121268	0.111275	0.12672	0.11293	0.146574	0.0921086	0.146702	0.137477	0.139428	0.141208	0.10295	0.114267	0.112426	0.103878
EO1306_Electophaes_corylata	0.124925	0.131818	0.129687	0.145187	0.144445	0.141038	0.143002	0.160152	0.134457	0.126329	0.139621	0.152978	0.14478	0.129084	0.142992	0.130258	0.127177	0.170623	0.141594	0.129627	0.140532	0.166482	0.13294	0.15616	0.173038	0.136061	0.160212	0.124375	0.128858	0.141532	0.109261	0.121724	0.149986	0.126643	0.135406	0.0989135	0.150519	0.140279	0.130442	0.126744	0.133719	0.134264	0.123478	0.125044	0.121507	0.139082	0.121449	0.119686	0.128794
Hes467_Thetidia_undulilinea	0.124925	0.124227	0.12214	0.133422	0.13363	0.142877	0.155078	0.146592	0.130395	0.1321	0.147881	0.150548	0.137342	0.164932	0.166666	0.140991	0.154383	0.157729	0.173219	0.155328	0.153609	0.17405	0.136546	0.170064	0.186562	0.145959	0.170315	0.130173	0.139441	0.145218	0.130413	0.145085	0.169275	0.142964	0.145111	0.123061	0.147106	0.134339	0.153338	0.161144	0.142672	0.13229	0.153851	0.150519	0.144722	0.138892	0.145028	0.141083	0.128545
MM00224_Conolophia_nr_conscitaria	0.124982	0.126238	0.126023	0.131792	0.114258	0.119544	0.156928	0.134628	0.101241	0.133945	0.133971	0.126441	0.128357	0.139061	0.137199	0.116043	0.116068	0.165144	0.126727	0.127736	0.122351	0.181695	0.116696	0.160083	0.182843	0.121695	0.164518	0.135487	0.123063	0.13063	0.110666	0.112591	0.153803	0.0950334	0.114474	0.103937	0.107531	0.126567	0.130257	0.124792	0.114258	0.150298	0.121252	0.130149	0.13363	0.106284	0.105424	0.0916087	0.0986818
EO0128_Dysstroma_truncata	0.125043	0.130048	0.129825	0.133571	0.135819	0.142992	0.151159	0.153484	0.152816	0.12067	0.159573	0.138787	0.135953	0.132429	0.144619	0.126744	0.112813	0.159249	0.1471	0.144152	0.122755	0.164518	0.129487	0.159095	0.176819	0.118558	0.134663	0.136114	0.13427	0.132851	0.109156	0.111254	0.148088	0.119543	0.151473	0.116169	0.137954	0.154422	0.122361	0.13229	0.135819	0.118214	0.112987	0.125601	0.123202	0.150511	0.130573	0.132248	0.130775
EO1300_Horisme_tersata	0.125043	0.130048	0.129825	0.135698	0.151982	0.160108	0.161333	0.17453	0.161656	0.13243	0.153655	0.146592	0.145061	0.137795	0.144984	0.125435	0.118979	0.166036	0.166482	0.146199	0.12994	0.176291	0.144235	0.154731	0.178559	0.137297	0.149757	0.138315	0.128926	0.147347	0.141668	0.112988	0.141127	0.156074	0.155367	0.119823	0.145622	0.157033	0.156722	0.141671	0.140991	0.125435	0.139994	0.15088	0.150441	0.157514	0.122025	0.141176	0.155106
bo_chi_433_Anomphax_gnoma	0.125665	0.131629	0.131629	0.135597	0.0959393	0.090663	0.157009	0.134697	0.0993483	0.143718	0.129842	0.126476	0.111022	0.122297	0.137401	0.123835	0.141452	0.170333	0.114536	0.149452	0.141518	0.179685	0.0962289	0.141338	0.196598	0.145368	0.163879	0.11658	0.127692	0.143472	0.118192	0.116701	0.163445	0.108876
gb_ID_15101_Lissochlora_latuta	0.126218	0.130238	0.130238	0.120522	0.135768	0.134194	0.15941	0.148727	0.136598	0.146186	0.143815	0.157391	0.113678	0.153072	0.15537	0.120521	0.128667	0.162919	0.157465	0.157382	0.147956	0.163562	0.126203	0.157465	0.179153	0.143964	0.194466	0.143665	0.135682	0.14943	0.137824	0.128667	0.148425	0.153072	0.147368	0.133724	0.147861	0.140279	0.13621	0.161618	0.132111	0.124716	0.15537	0.151877	0.163213	0.138035	0.145553	0.145187	0.130238
NS02_Idaea_straminata	0.126393	0.1341	0.1341	0.143984	0.111286	0.124488	0.149968	0.152091	0.129158	0.135122	0.150732	0.129249	0.116978	0.145889	0.130278	0.115031	0.109506	0.168578	0.146217	0.149984	0.115325	0.18137	0.107519	0.153962	0.193455	0.144209	0.17109	0.144598	0.134118	0.126664	0.132176	0.121062	0.174433	0.126404	0.1207	0.111265	0.130642	0.129349	0.128707	0.126491	0.118785	0.144355	0.122615	0.12672	0.126461	0.118834	0.103918	0.136022	0.116929
EO1277_Euchoeca_nebulata	0.126435	0.129555	0.129334	0.140818	0.124814	0.135412	0.150604	0.162892	0.142291	0.120335	0.147432	0.134286	0.126596	0.12316	0.144619	0.114271	0.124994	0.173083	0.15423	0.1365	0.115233	0.16267	0.136593	0.141482	0.18859	0.127113	0.151253	0.118499	0.121339	0.139563	0.121407	0.109261	0.150046	0.133807	0.125772	0.0869452	0.128385	0.149984	0.122361	0.126845	0.13363	0.111	0.112678	0.124949	0.119522	0.138644	0.11781	0.126599	0.128478
bo_chi_386_Rhodostrophia_cauquenensis	0.126475	0.125796	0.125582	0.142547	0.115929	0.128391	0.146356	0.150806	0.110791	0.120272	0.147557	0.136388	0.128585	0.128545	0.146752	0.105414	0.121407	0.162919	0.135791	0.146848	0.129487	0.16979	0.127465	0.156335	0.155771	0.136061	0.162784	0.135444
EO1166_Rhinura_nr_populonia	0.126518	0.129614	0.129392	0.129352	0.117942	0.140809	0.161064	0.152816	0.128399	0.11077	0.165992	0.152516	0.121288	0.144843	0.159371	0.124908	0.125287	0.153137	0.134205	0.122412	0.133518	0.15298	0.123899	0.148842	0.159753	0.147677	0.15899	0.126114	0.117977	0.134262	0.126694	0.130573	0.140969	0.124915	0.127835	0.112678	0.130674	0.142347	0.12641	0.132116	0.130149	0.121507	0.128598	0.117942	0.114441	0.13879	0.121495	0.135791	0.126806
gb_ID_003_Callipia_wojtusiaki_septentrionalis	0.126518	0.133394	0.133166	0.143039	0.137306	0.144575	0.149062	0.13871	0.140688	0.120548	0.168179	0.148658	0.142877	0.123202	0.151982	0.128499	0.111491	0.150725	0.139792	0.131161	0.109827	0.159228	0.122142	0.147053	0.171373	0.134494	0.152803	0.151393	0.125031	0.125194	0.10911	0.111183	0.131502	0.141083	0.157322	0.105746	0.148722	0.152064	0.124536	0.12569	0.124908	0.119637	0.113364	0.130304	0.128654	0.155869	0.123422	0.133836	0.121545
MM06217_Eupithecia_immundata	0.126643	0.129739	0.12763	0.13905	0.144409	0.124748	0.157287	0.151159	0.130363	0.114633	0.145541	0.122624	0.137427	0.12316	0.133934	0.116022	0.10656	0.168976	0.147429	0.14042	0.131576	0.185164	0.131072	0.156335	0.182843	0.12744	0.1702	0.161698	0.141594	0.145171	0.112552	0.110996	0.163652	0.119475	0.14702	0.102247	0.144911	0.121128	0.133957	0.137654	0.126513	0.141671	0.128457	0.116211	0.141147	0.144196	0.109156	0.137436	0.128585
Ch_Geo_0009_Anomozela_cirrhiata	0.12675	0.133664	0.133435	0.14312	0.133991	0.142992	0.150971	0.159634	0.158607	0.134147	0.166078	0.134566	0.146516	0.133882	0.144843	0.124872	0.121742	0.157579	0.137994	0.122354	0.12615	0.18075	0.138558	0.14359	0.181302	0.122406	0.178435	0.120718	0.143474	0.147277	0.121371	0.117977	0.157649	0.133819	0.152984	0.114336	0.152243	0.140347	0.137925	0.137531	0.133719	0.108255	0.125044
EO0049_Xanthorhoe_montanata	0.12681	0.131818	0.131592	0.141234	0.104041	0.112526	0.163571	0.140688	0.122432	0.109066	0.153869	0.142542	0.116258	0.118038	0.142672	0.107332	0.12001	0.16375	0.13606	0.136656	0.124524	0.159485	0.114991	0.126584	0.175373	0.118122	0.176849	0.124536	0.128509	0.119681	0.0900491	0.107476	0.139403	0.121248	0.120261	0.0920304	0.132227	0.117537	0.118561	0.118038	0.109092	0.132357	0.125219	0.132116	0.112764	0.122554	0.107262	0.123063	0.117928
EO0734_Hydriomena_furinae	0.12681	0.129909	0.129687	0.143207	0.110798	0.139495	0.155731	0.147502	0.128568	0.138573	0.161826	0.152618	0.142992	0.139428	0.146516	0.130532	0.111097	0.161209	0.14372	0.133381	0.118663	0.148065	0.131199	0.148842	0.16193	0.131236	0.150253	0.122238	0.11438	0.132421	0.121495	0.125462	0.147051	0.135791	0.135535	0.103952	0.145143	0.144523	0.130992	0.112925	0.126627	0.128849	0.116632	0.137722	0.12001	0.140659	0.121495	0.132121	0.136279
EO0740_Operophtera_brumata	0.12681	0.129909	0.129687	0.141234	0.124994	0.125156	0.155078	0.157188	0.128686	0.105577	0.141674	0.146657	0.128714	0.12734	0.168895	0.116169	0.134264	0.14868	0.145028	0.131268	0.117171	0.17656	0.127804	0.13608	0.173369	0.111512	0.144461	0.112869	0.126959	0.13972	0.119686	0.0936662	0.144936	0.124987	0.125997	0.100607	0.132357	0.136436	0.118776	0.127031	0.130409	0.112925	0.116365	0.130833	0.132067	0.140768	0.118087	0.133885	0.145213
PS265_Conolophia_conscitaria	0.12681	0.126238	0.126023	0.131792	0.116007	0.121314	0.156928	0.134628	0.101241	0.133945	0.133971	0.126441	0.130149	0.140879	0.139	0.117803	0.117831	0.165144	0.126727	0.127736	0.122351	0.181695	0.116696	0.160083	0.182843	0.121695	0.164518	0.135487	0.123063	0.13063	0.110666	0.112591	0.153803	0.0950334	0.114474	0.105641	0.105783	0.126567	0.130257	0.126571	0.116007	0.152171	0.123019	0.131947	0.135426	0.106284	0.105424	0.0916087	0.0986818
EO0741_Epirrita_autumnata	0.127267	0.132314	0.13016	0.133931	0.140949	0.150367	0.174394	0.151262	0.150806	0.146553	0.149925	0.172086	0.157679	0.134343	0.170822	0.147016	0.139809	0.150835	0.158311	0.138957	0.15045	0.16343	0.155275	0.158615	0.180938	0.134981	0.166372	0.146175	0.156392	0.164305	0.129077	0.127668	0.159834	0.137636	0.147092	0.114533	0.150441	0.158256	0.146672	0.139899	0.151929	0.141765	0.159911	0.140092	0.146774	0.167223	0.137684	0.135884	0.141747
CNC538278_Zenophleps_lignicolorata	0.127584	0.12772	0.12772	0.129611	0.112718	0.143175	0.163183	0.165001	0.128349	0.118462	0.16958	0.138259	0.155092	0.123907	0.163026	0.112642	0.133881	0.181506	0.145198	0.122022	0.127939	0.165962	0.139194	0.133628	0.163151	0.135782	0.16818	0.133744	0.121972	0.151299	0.110679	0.118443	0.138007	0.143049	0.141289	0.0995925	0.135487	0.122943	0.116527	0.135712	0.135301	0.124063	0.129951	0.116638	0.118269	0.127884	0.131523	0.123831	0.120071
bo_chi_371_Aloba_cinereus	0.127692	0.133683	0.133683	0.139597	0.139472	0.126252	0.142604	0.146728	0.13837	0.13068	0.148049	0.161148	0.139534	0.145673	0.149306	0.122055	0.141452	0.143915	0.123938	0.10755	0.147689	0.161502	0.137762	0.140327	0.15231	0.136418	0.15631
PS210_Hebdomophruda_errans	0.127692	0.129777	0.129777	0.135597	0.106956	0.121956	0.157009	0.130778	0.112723	0.153617	0.135685	0.142435	0.129592	0.13932	0.147092	0.137235	0.131726	0.185415	0.137841	0.13381	0.139534	0.169801	0.120217	0.147092	0.188195	0.145368	0.201697	0.155538	0.129546	0.135683	0.118164	0.129888	0.177651	0.110707	0.114575	0.114411	0.110787	0.134204	0.145436	0.149	0.112587	0.163299	0.149182	0.153501	0.157112	0.110866	0.125772	0.112567	0.112677
NS46_Angerona_prunaria	0.128205	0.133439	0.133198	0.135118	0.100656	0.0989281	0.171509	0.130594	0.109601	0.14029	0.136089	0.132391	0.118937	0.124513	0.135682	0.13371	0.117237	0.172943	0.119175	0.144678	0.133158	0.174459	0.108599	0.161574	0.183849	0.134523	0.172914	0.133806	0.128196	0.143666	0.122546	0.117396	0.174684	0.105857	0.0997255	0.100663	0.11542	0.138404	0.129801	0.133898	0.0971476	0.139928	0.130185	0.132272	0.135649	0.110516	0.102221	0.100422	0.117165
EO0516_Eubaphe_meridiana	0.128218	0.137051	0.136816	0.1368	0.110798	0.130072	0.148727	0.150971	0.114645	0.116455	0.141426	0.120482	0.135444	0.109286	0.137275	0.105608	0.117988	0.165015	0.130413	0.125918	0.104558	0.163157	0.132916	0.146941	0.177648	0.121571	0.162904	0.127884	0.108929	0.121649	0.105408	0.114426	0.14083	0.121296	0.116319	0.0835958	0.112813	0.115221	0.109019	0.121416	0.124748	0.127031	0.11254	0.116169	0.119483	0.111585	0.0933881	0.110666	0.107296
PS182_Derambila_nr_saponaria	0.128218	0.137051	0.136816	0.146569	0.133934	0.132169	0.151262	0.161064	0.128399	0.146036	0.14953	0.136816	0.123547	0.151929	0.157611	0.137382	0.150367	0.171648	0.14327	0.151176	0.149927	0.178042	0.134889	0.154468	0.174926	0.138086	0.174291	0.145673	0.124949	0.15996	0.135686	0.141747	0.161308	0.137492	0.12983	0.133791	0.146702	0.146028	0.143841	0.147016	0.123019	0.159732	0.132357	0.148432	0.146516	0.135269	0.123422	0.144816	0.148728
Hes632_Prasinocyma_bongaensis	0.12824	0.13141	0.131186	0.13306	0.098788	0.0788235	0.142351	0.12467	0.105066	0.124118	0.124005	0.116598	0.112514	0.117747	0.121288	0.12124	0.133689	0.16863	0.123363	0.145534	0.133083	0.16379	0.0887665	0.15616	0.167109	0.128798	0.162356	0.141452	0.12843	0.134021	0.107151	0.108972	0.164814	0.100203	0.0979003	0.0886457	0.117901	0.126491	0.151076	0.135527	0.095375	0.137275	0.124774	0.13187	0.128288	0.106363	0.0984765	0.0967545	0.107172
bo_chi_410_Macrolyrcea_moesta	0.12836	0.129582	0.127488	0.133137	0.108899	0.114239	0.146657	0.120686	0.105029	0.122277	0.120096	0.130363	0.137554	0.121289	0.137593	0.130193	0.141176	0.184938	0.107334	0.123084	0.129305	0.17722	0.0939943	0.148605	0.176541	0.128642	0.151064	0.137448	0.123046	0.123313	0.105439	0.114215	0.151647
EO0521_Stamnodes_topazata	0.128373	0.131636	0.131411	0.150717	0.122988	0.142646	0.136738	0.153371	0.126476	0.124192	0.155582	0.15865	0.126596	0.146416	0.157547	0.119601	0.112813	0.162686	0.145028	0.125767	0.120697	0.152198	0.131088	0.135754	0.173143	0.13079	0.159228	0.139534	0.124949	0.125194	0.132159	0.117928	0.144764	0.133807	0.131523	0.102177	0.121377	0.132483	0.136023	0.114367	0.115986	0.143056	0.107491	0.124872	0.116169	0.127719	0.124886	0.133807	0.114426
gb_ID_17164_Hagnagora_mortipax	0.128468	0.135453	0.135221	0.14312	0.114271	0.124841	0.153371	0.157188	0.10888	0.134088	0.151979	0.1326	0.111	0.12316	0.139207	0.12655	0.109286	0.159116	0.135997	0.145876	0.118811	0.153506	0.125744	0.158387	0.181054	0.134717	0.154013	0.131726	0.114533	0.137913	0.112634	0.1237	0.14644	0.148506	0.108852	0.103901	0.137531	0.140347	0.105391	0.134264	0.11778	0.139809	0.114643	0.133991	0.116169	0.136887	0.114338	0.121245	0.11781
Vz_Geo_014_Ophthalmoblysis_cinerea	0.128575	0.133551	0.131435	0.140967	0.12323	0.0951906	0.163365	0.134697	0.0918877	0.143651	0.12206	0.108982	0.11628	0.128757	0.137966	0.132307	0.134313	0.189897	0.129072	0.150757	0.155401	0.19359	0.113389	0.154434	0.181252	0.15458	0.180236	0.159363	0.125121	0.158298	0.121511	0.141532	0.169061	0.103868	0.10338	0.121461	0.112867	0.145853	0.149241	0.132237	0.0934724	0.171631	0.127062	0.14879	0.134175	0.115347	0.117899	0.110874	0.116243
gb_ID_17531_Oxydia_agliata	0.128603	0.129391	0.129165	0.137135	0.117693	0.0981997	0.151181	0.11016	0.0963844	0.117859	0.137858	0.120154	0.110656	0.123132	0.147026	0.115886	0.110622	0.155318	0.119306	0.136532	0.13479	0.171042	0.101773	0.139432	0.173957	0.121422	0.149961	0.131704	0.13558	0.122705	0.106432	0.108428	0.155789	0.0993184	0.113864	0.0964332	0.101883	0.132248	0.131583	0.112324	0.096437	0.147589	0.114166	0.136124	0.130448	0.116434	0.0975943	0.0870343	0.104685
CNC541374_Eudrepanulatrix_rectifascia	0.128637	0.129614	0.129392	0.158475	0.116243	0.125155	0.146887	0.132664	0.136432	0.12807	0.139919	0.134771	0.141487	0.121538	0.16051	0.139483	0.13252	0.154518	0.138302	0.145171	0.125861	0.202095	0.129305	0.162075	0.171155	0.143452	0.182128	0.141518	0.128625	0.137951	0.128664	0.13079	0.161607	0.112598	0.12965	0.126824	0.112919	0.156057	0.149377	0.128894	0.116144	0.154896	0.127169	0.136429	0.147211	0.117011	0.117948	0.110847	0.127113
gb_ID_17670_Mychonia_infuscata	0.128646	0.135303	0.133097	0.131305	0.119083	0.108718	0.154983	0.142722	0.106023	0.121616	0.137747	0.15061	0.117524	0.139306	0.145176	0.124653	0.134115	0.169475	0.117672	0.128877	0.129317	0.16325	0.103277	0.13907	0.175077	0.119215	0.16905	0.135182	0.133327	0.137098	0.118858	0.112177	0.152033	0.108025	0.107824	0.108469	0.113894	0.120271	0.133471	0.135785	0.101509	0.145101	0.146868	0.152615	0.135724	0.123544	0.12423	0.107956	0.13199
Hes479_Disclisioprocta_sp_SH01	0.128786	0.130048	0.129825	0.137663	0.146464	0.14478	0.161333	0.141122	0.138514	0.13012	0.186533	0.173913	0.137382	0.150298	0.16482	0.121416	0.126964	0.16712	0.16174	0.15107	0.140732	0.17009	0.151473	0.145586	0.180938	0.147871	0.168576	0.154988	0.143158	0.139828	0.126852	0.131018	0.171074	0.155982	0.143318	0.117831	0.150441	0.160228	0.139472	0.148568	0.15007	0.128598	0.141273	0.123202	0.146636	0.146107	0.146904	0.153962	0.128545
gb_ID_19155_Perizoma_vireonaria	0.128863	0.132044	0.131817	0.143496	0.144668	0.168683	0.180589	0.126564	0.146592	0.148411	0.176564	0.158955	0.159501	0.154478	0.148432	0.142826	0.120408	0.157033	0.158573	0.138565	0.141589	0.157157	0.142199	0.168563	0.171054	0.147975	0.172423	0.151473	0.158393	0.136287	0.11803	0.131514	0.173553	0.14294	0.157246	0.128598	0.15069	0.158868	0.148458	0.14523	0.15012	0.15258	0.141344	0.151088	0.141419	0.14083	0.132418	0.1596	0.149435
TTNG049_Luxiaria_rescripta	0.129226	0.135348	0.135348	0.139079	0.0977434	0.0959583	0.153447	0.128858	0.0976024	0.112841	0.137776	0.146702	0.114575	0.123974	0.145077	0.112552	0.133534	0.16656	0.127835	0.149128	0.133578	0.169694	0.0996084	0.143175	0.184031	0.135444	0.182513	0.126168	0.137226	0.129556	0.110686	0.122297	0.14908	0.110673	0.0906515	0.0959127	0.131675	0.136309	0.126274	0.120177	0.0977509	0.135648	0.111022	0.13932	0.135589	0.125861	0.12005	0.118199	0.107057
GB_Geo_037_Priapodes_longipalpata	0.129287	0.131726	0.1315	0.137045	0.115156	0.118727	0.151439	0.144861	0.105232	0.122618	0.141876	0.130763	0.135161	0.149835	0.14976	0.133119	0.111684	0.131275	0.138839	0.144478	0.126172	0.148679	0.101063	0.136181	0.187107	0.109966	0.160353	0.130059	0.140612	0.122377	0.115137	0.120726	0.138951	0.124083	0.120324	0.099282	0.141213	0.142463	0.122511	0.12607	0.111684	0.120533	0.122503	0.129754	0.124389	0.135496	0.111807	0.131274	0.104776
bo_chi_331_Parapachrophylla_caliginosa	0.129413	0.132314	0.132087	0.140082	0.137721	0.134563	0.149375	0.147069	0.136537	0.118775	0.155529	0.150971	0.143573	0.137913	0.160215	0.119769	0.116661	0.130499	0.132468	0.118905	0.12638	0.156098	0.125778	0.125013	0.17187
bo_chi_120_Chrismopteryx_politata	0.129529	0.135656	0.135423	0.157012	0.115053	0.142296	0.159119	0.151485	0.148486	0.130508	0.149925	0.1326	0.142477	0.122467	0.160972	0.115053	0.117171	0.161345	0.152281	0.122467
gb_ID_15296_Semaeopus_ladrilla	0.12998	0.1366	0.13636	0.13058	0.110185	0.13367	0.154659	0.127914	0.127641	0.135444	0.143222	0.12981	0.124749	0.132047	0.133854	0.119121	0.119299	0.182038	0.12087	0.136243	0.13074	0.175869	0.110404	0.152907	0.163465	0.145095	0.158875	0.127594	0.12242	0.150192	0.125985	0.12246	0.153422	0.111545	0.111523	0.101376	0.124576	0.157876	0.145767	0.133912	0.111971	0.139306	0.128245	0.127193	0.128288	0.117841	0.106298	0.11865	0.124168
EO0907_Heterusia_quadruplicaria	0.130051	0.138986	0.136846	0.13306	0.155346	0.144619	0.142435	0.163683	0.140294	0.143837	0.16556	0.132363	0.142624	0.133719	0.153616	0.117731	0.117942	0.16874	0.139487	0.139954	0.129332	0.145442	0.134699	0.167743	0.182264	0.141532	0.16979	0.148969	0.117705	0.137697	0.100227	0.137794	0.16318	0.139264	0.137226	0.110798	0.155612	0.14016	0.139673	0.146416	0.122988	0.1445	0.124949	0.126744	0.132022	0.131502	0.117733	0.128394	0.137521
EO0520_Eubaphe_mendica	0.130081	0.137117	0.136882	0.13686	0.110834	0.130056	0.144734	0.153067	0.118528	0.120272	0.133578	0.124457	0.140879	0.111046	0.137342	0.10905	0.11977	0.167393	0.130413	0.127736	0.104558	0.163157	0.132968	0.147053	0.173616	0.121649	0.165133	0.127998	0.10545	0.125285	0.10542	0.112634	0.14083	0.117734	0.116367	0.0886209	0.109385	0.122829	0.114722	0.128598	0.124761	0.130833	0.116097	0.118038	0.128298	0.115156	0.0968603	0.10716	0.112552
MM10876_Hemithea_aestivaria	0.130081	0.135253	0.135021	0.138829	0.0836339	0.100503	0.142435	0.144734	0.114645	0.124192	0.131771	0.14227	0.123061	0.137382	0.140851	0.13362	0.126596	0.170731	0.137736	0.158394	0.127649	0.16979	0.113153	0.137465	0.196435	0.125155	0.160238	0.137359	0.123063	0.13063	0.121248	0.10199	0.146107	0.10545	0.10346	0.117796	0.111275	0.126567	0.139246	0.142781	0.110798	0.135495	0.137382	0.135495	0.131917	0.117048	0.112442	0.107153	0.116021
PS261_Horisme_nr_obscura	0.130081	0.133356	0.133127	0.152555	0.140782	0.124814	0.167356	0.136816	0.130317	0.118545	0.167584	0.148368	0.148316	0.128419	0.161555	0.0723779	0.111097	0.15462	0.146752	0.127736	0.12615	0.168455	0.147605	0.136014	0.150777	0.127169	0.17069	0.129951	0.123025	0.123344	0.119519	0.1216	0.157979	0.135614	0.148969	0.0954007	0.11957	0.132483	0.127884	0.124908	0.142646	0.139428	0.1267	0.130409	0.13909	0.120488	0.117845	0.128394	0.137593
R2405_Chiasmia_nana	0.130115	0.12965	0.129429	0.146757	0.121231	0.10393	0.155078	0.135027	0.110789	0.133851	0.136045	0.130337	0.13187	0.124872	0.141038	0.124774	0.114485	0.168976	0.123422	0.145876	0.13304	0.185379	0.120289	0.152334	0.175903	0.129072	0.166848	0.135782	0.119475	0.130457	0.1195	0.114338	0.165521	0.10197	0.106983	0.116007	0.102274	0.11714	0.135648	0.135527	0.105614	0.150519	0.131917	0.150234	0.144619	0.104618	0.100357	0.10716	0.0900154
CNC517762_Paleacrita_vernata	0.130119	0.135135	0.134904	0.14643	0.121261	0.10545	0.160691	0.128624	0.0936521	0.122178	0.129768	0.146304	0.126727	0.119475	0.150274	0.107188	0.133807	0.174731	0.13033	0.126959	0.129247	0.179197	0.111389	0.165662	0.170957	0.135886	0.138328	0.133578	0.114259	0.130409	0.100203	0.117845	0.153423	0.101943	0.105121	0.0933424	0.12311	0.130232	0.127692	0.123046	0.103685	0.143066	0.123084	0.152184	0.132018	0.117011	0.101954
MM02692_Colotois_pennaria	0.130154	0.12965	0.129429	0.131222	0.112641	0.112559	0.134628	0.132891	0.128333	0.12414	0.13814	0.152368	0.128288	0.13759	0.135703	0.137249	0.121964	0.185049	0.118442	0.142083	0.137042	0.162561	0.116818	0.128388	0.175498	0.143398	0.160415	0.141589	0.132018	0.123419	0.135625	0.123422	0.150111	0.112463	0.11634	0.119504	0.11649	0.130337	0.137762	0.135495	0.110834	0.137382	0.128499	0.135759	0.128457	0.136973	0.121449	0.130189	0.107334
CNC509535_Archirhoe_neomexicana	0.130171	0.135184	0.134952	0.142619	0.123046	0.119485	0.152894	0.149062	0.110799	0.11871	0.147557	0.118753	0.119606	0.112734	0.124915	0.110693	0.103973	0.161636	0.128858	0.132555	0.117107	0.1822	0.122114	0.150812	0.160861	0.118171	0.148187	0.128063	0.100266	0.13063	0.0950576	0.095365	0.138892	0.10542	0.118192	0.0797467	0.110996	0.121001	0.11658	0.116338	0.1195	0.134413	0.112552	0.124987	0.128585	0.108087
AK_Geo_CR_0004_Anthalma_latifasciata	0.130198	0.12965	0.129429	0.152555	0.131917	0.14447	0.165069	0.136816	0.128517	0.122247	0.149484	0.14239	0.153979
Br_Geo_0005_Nephodia_nubilaria	0.130198	0.131636	0.131411	0.146908	0.121459	0.121343	0.157618	0.151262	0.0957045	0.126329	0.150011	0.142825	0.127101	0.136276	0.157547	0.126744	0.130674	0.16982	0.12525	0.14057	0.126222	0.178042	0.133241	0.156283	0.156275	0.139828	0.162041	0.128063	0.10545	0.132775	0.13033	0.110942	0.152442	0.0985739	0.109067	0.119522
MM01146_Geometra_papilionaria	0.130198	0.133438	0.131316	0.138929	0.121268	0.110887	0.146592	0.140555	0.124397	0.147937	0.132192	0.126674	0.128385	0.148177	0.126627	0.148059	0.128419	0.178977	0.146964	0.134672	0.136699	0.18018	0.116718	0.160329	0.186669	0.134429	0.181938	0.137841	0.133885	0.147044	0.114215	0.130515	0.16694	0.105498	0.129592	0.100471	0.131982	0.143904	0.163151	0.13909	0.119601	0.128654	0.148177	0.125044	0.146373	0.129657	0.11778	0.110693	0.112591
PS244_Traminda_vividaria	0.130198	0.137255	0.137019	0.140874	0.124949	0.137249	0.161434	0.16712	0.116614	0.13012	0.151393	0.13058	0.137531	0.139255	0.128598	0.139	0.132357	0.156793	0.135625	0.140289	0.131332	0.165884	0.129284	0.158387	0.167746	0.141637	0.152889	0.149182	0.133836	0.143305	0.130242	0.1216	0.151891	0.130221	0.118238	0.114258	0.125287	0.144355	0.153198	0.135606	0.123004	0.148372	0.130258	0.148498	0.142781	0.14083	0.112552	0.133799	0.132088
R90_Asthenotricha_nr_ansorgei	0.130299	0.131752	0.131527	0.143298	0.114441	0.133934	0.142911	0.152978	0.140497	0.120495	0.153721	0.147168	0.132067	0.114367	0.163229	0.128457	0.125219	0.147333	0.137684	0.1295	0.11535	0.159228	0.122211	0.146941	0.163468	0.126219	0.147834	0.126497	0.125387	0.128843	0.126764	0.102156	0.150511	0.133952	0.133744	0.105783	0.132586	0.128971	0.140218	0.130469	0.121314	0.107932	0.114533	0.120156	0.141147	0.146309	0.129077	0.133836	0.11803
MM00148_Alsophila_aescularia	0.13033	0.131726	0.1315	0.143017	0.0888178	0.107504	0.154762	0.124525	0.101217	0.120335	0.143578	0.146275	0.128595	0.130471	0.141379	0.128507	0.128925	0.173401	0.121695	0.140316	0.12607	0.166444	0.104523	0.135862	0.173236	0.125493	0.168865	0.133864	0.112647	0.111135	0.121444	0.116185	0.152089	0.0849369	0.109064	0.119747	0.0955957	0.124938	0.118552	0.132133	0.102341	0.141577	0.137653	0.130568	0.130311	0.115296	0.105622	0.114352	0.102108
EO1274_Thera_variata	0.130357	0.135584	0.135351	0.14312	0.119491	0.144445	0.136665	0.134771	0.132363	0.116498	0.149582	0.144431	0.139016	0.126792	0.15012	0.117761	0.105746	0.140582	0.141296	0.127531	0.125861	0.157524	0.129305	0.148664	0.157311	0.114614	0.156411	0.122297	0.126764	0.126875	0.100244	0.109156	0.139082	0.12481	0.137249	0.0970786	0.134189	0.124671	0.130257	0.124908	0.128313	0.109385	0.112813	0.102472	0.121559	0.136928	0.119686	0.121271	0.130573
gb_ID_16800_Pero_gamuza	0.130357	0.12795	0.127731	0.135166	0.103977	0.119601	0.14448	0.134628	0.106967	0.116563	0.133848	0.154541	0.134052	0.125219	0.14274	0.126534	0.128546	0.158752	0.13271	0.131536	0.133442	0.162356	0.102608	0.143207	0.167746	0.130546	0.147523	0.128465	0.121449	0.125155	0.115954	0.105749	0.142652	0.0967722	0.112814	0.103893	0.115162	0.134456	0.130094	0.1267	0.112516	0.139428	0.137477	0.148568	0.137342	0.129754	0.104027	0.112426	0.119606
MM00242_Ischalis_variabilis	0.130558	0.135817	0.133656	0.145187	0.124752	0.109385	0.161656	0.128624	0.0844634	0.130357	0.139919	0.146657	0.132067	0.14109	0.139207	0.126661	0.137382	0.18758	0.135884	0.149488	0.125817	0.179691	0.106296	0.160196	0.187152	0.137913	0.165561	0.149241	0.139251	0.150709	0.107187	0.121495	0.180583	0.0831138	0.116437	0.103901	0.107424	0.142209	0.133744	0.128546	0.0955795	0.155862	0.117988	0.159371	0.130532	0.120779	0.112488	0.112518	0.0951212
GB_CR_1218_Erebochlora_nr_tesserulata	0.130587	0.136614	0.134633	0.146566	0.117099	0.128594	0.151159	0.144595	0.122541	0.137921	0.152069	0.134457	0.128905	0.14053	0.138379	0.132429	0.107879	0.168938	0.14285	0.148662	0.123295	0.153415	0.103983	0.136554	0.184154	0.124938	0.17411	0.144614	0.14053	0.13074	0.134379	0.1231	0.147382	0.1383	0.12478	0.0984194	0.140671	0.140467	0.129477	0.128971	0.105868	0.144538	0.144467	0.146634	0.125049	0.136287	0.115423	0.142105	0.115527
EO0713_Chesias_legatella	0.130634	0.139701	0.137517	0.149616	0.143448	0.161555	0.181309	0.180231	0.152894	0.154517	0.166267	0.155607	0.146373	0.144984	0.161555	0.144843	0.141498	0.177782	0.162172	0.151793	0.127804	0.145361	0.142351	0.154893	0.178926	0.144705	0.182339	0.151746	0.153075	0.150666	0.130636	0.134756	0.151405	0.159883	0.161412	0.128654	0.150602	0.175631	0.144258	0.145143	0.139207	0.131205	0.150441	0.132855	0.14478	0.157804	0.132484	0.148541	0.151064
Vz_Geo_016_Argyrotome_prospectata_gr	0.131491	0.131465	0.129361	0.12925	0.120701	0.104704	0.134628	0.128826	0.114652	0.133809	0.147468	0.116777	0.111743	0.126107	0.138833	0.133314	0.135341	0.180882	0.137253	0.142601	0.138877	0.18298	0.108216	0.139277	0.185085	0.137004	0.169246	0.143139	0.136971	0.139039	0.12425	0.120878	0.180843	0.111749	0.11634	0.11534	0.13336	0.137999	0.143318	0.137025	0.102937	0.153844	0.133384	0.146353	0.149958	0.127909	0.108207	0.124272	0.115327
Hes754_Phaiogramma_faustinata	0.131818	0.133293	0.131186	0.148478	0.0802735	0.0970692	0.154697	0.128568	0.105066	0.126145	0.139724	0.126441	0.13187	0.126661	0.146302	0.131832	0.130099	0.173083	0.134205	0.152997	0.125963	0.187181	0.107855	0.152334	0.184753	0.130586	0.164631	0.133881	0.115941	0.126936	0.114171	0.103837	0.17471	0.083123	0.092328	0.107368	0.0954434	0.124718	0.139246	0.12655	0.102181	0.148498	0.117901	0.126845	0.114402	0.0975759	0.10545	0.101934	0.0967612
EO1147_Perizoma_zenobia	0.131902	0.129614	0.129392	0.148661	0.139207	0.133791	0.13846	0.126961	0.118664	0.148002	0.174157	0.161064	0.144843	0.130532	0.153851	0.123299	0.118214	0.15462	0.139487	0.14768	0.140808	0.153506	0.133083	0.152607	0.15402	0.136589	0.14513	0.141589	0.117928	0.141637	0.119644	0.116541	0.157979	0.139303	0.133578	0.121459	0.123697	0.150725	0.13811	0.128849	0.128499	0.141419	0.111046	0.143278	0.123478	0.15363	0.125188	0.123084	0.125031
MM01247_Lomaspilis_marginata	0.131902	0.135253	0.133127	0.134976	0.10393	0.121314	0.154832	0.143002	0.110836	0.131968	0.129803	0.152475	0.132022	0.149919	0.155612	0.149919	0.139255	0.158098	0.144976	0.149559	0.140532	0.183082	0.118482	0.146749	0.172668	0.137822	0.14892	0.151249	0.13933	0.123344	0.12843	0.1216	0.1574	0.110693	0.122022	0.12124	0.130304	0.138355	0.12965	0.157434	0.109092	0.163094	0.150174	0.157341	0.119677	0.124239	0.130462	0.117754	0.10542
PS264_Mauna_filia	0.131902	0.135253	0.135021	0.140767	0.119491	0.112609	0.152618	0.141122	0.095538	0.122277	0.132045	0.138412	0.116007	0.133934	0.14274	0.124761	0.132067	0.169102	0.128794	0.153188	0.134889	0.175606	0.093953	0.156129	0.180525	0.141582	0.155329	0.145306	0.115935	0.130457	0.10545	0.117845	0.15735	0.101943	0.108904	0.112514	0.117803	0.136164	0.133578	0.137306	0.0953857	0.148432	0.124908	0.148316	0.14274	0.118754	0.0984876	0.0814281	0.102014
AH7532_Pseudoterpna_coronillaria	0.131943	0.136045	0.134041	0.140073	0.14546	0.128446	0.177761	0.175776	0.140357	0.166013
EO1169_Deinoptila_penicula	0.131982	0.137204	0.136968	0.145012	0.126571	0.125044	0.143002	0.156785	0.134457	0.146108	0.137724	0.140688	0.128499	0.148218	0.151982	0.124841	0.121314	0.148786	0.135938	0.131073	0.118663	0.140417	0.116786	0.143514	0.163114	0.132775	0.148065	0.133957	0.137794	0.134058	0.11781	0.110942	0.163748	0.135625	0.143585	0.103952	0.146702	0.140217	0.134126	0.116258	0.116043	0.126792	0.107531	0.128499	0.128457	0.138707	0.126852	0.142921	0.11778
EO1402_Ennada_flavaria	0.132029	0.137373	0.137136	0.142963	0.135426	0.135444	0.15774	0.157501	0.114682	0.108942	0.173693	0.146592	0.135467	0.135703	0.144619	0.116068	0.130409	0.155082	0.152447	0.142145	0.138999	0.151253	0.127606	0.148664	0.178926	0.112819	0.168576	0.139416	0.132004	0.126936	0.114239	0.112734	0.169105	0.130206	0.125797	0.102177	0.133882	0.136436	0.125946	0.104169	0.114271	0.140991	0.102524	0.150025	0.114586	0.133407	0.112591	0.135625	0.125078
EO0059_Horisme_vitalbata	0.132137	0.137373	0.135221	0.137393	0.144445	0.140949	0.163571	0.165001	0.142542	0.13012	0.149925	0.144595	0.139255	0.140912	0.14685	0.112764	0.129001	0.165873	0.158234	0.14057	0.142702	0.181938	0.151357	0.145347	0.166557	0.14225	0.166482	0.140218	0.125188	0.145171	0.1323	0.126959	0.158388	0.141072	0.148923	0.109286	0.142932	0.160228	0.149534	0.119677	0.148059	0.126964	0.121559	0.137795	0.139428	0.149835	0.128999	0.139362	0.141401
PS218_Drepanogynis_mixtaria	0.132137	0.13937	0.139129	0.14881	0.11778	0.121615	0.159634	0.12494	0.108949	0.128195	0.155582	0.140444	0.119677	0.133991	0.149985	0.119601	0.119637	0.169516	0.140121	0.147752	0.122407	0.165971	0.113258	0.146941	0.182733	0.120039	0.147834	0.15529	0.128413	0.126936	0.0985053	0.109384	0.17305	0.103718	0.124235	0.109139	0.114533	0.134339	0.143841	0.128779	0.104007	0.150234	0.126845	0.153979	0.135652	0.124284	0.102203	0.0986415	0.114533
EO0320_Lythria_cruentaria	0.132199	0.135584	0.135351	0.135439	0.14625	0.11977	0.151159	0.13846	0.124525	0.147824	0.143815	0.110975	0.112925	0.157341	0.112609	0.140879	0.128333	0.166993	0.150895	0.147438	0.136699	0.167833	0.111442	0.16244	0.17862	0.127062	0.158162	0.135589	0.141346	0.143305	0.12843	0.13409	0.1574	0.123084	0.129951	0.11778	0.135884	0.147976	0.147518	0.146464	0.110887	0.137382	0.142877	0.143125	0.146335	0.151729	0.123176	0.130266	0.118087
EO1298_Eulithis_pyropata	0.132199	0.13937	0.139129	0.154992	0.126627	0.14995	0.144896	0.150971	0.138333	0.124615	0.174004	0.160915	0.142992	0.134189	0.144668	0.1267	0.130601	0.17349	0.152447	0.14595	0.150082	0.156642	0.140376	0.156669	0.174733	0.128948	0.13271	0.131912	0.114477	0.13972	0.105564	0.109156	0.143028	0.132018	0.139534	0.123248	0.13759	0.150521	0.124536	0.130674	0.144619	0.116365	0.126903	0.130532	0.121314	0.153583	0.123309	0.135661	0.143212
PS203_Scotopteryx_ferridotata	0.132264	0.133887	0.133656	0.145187	0.14995	0.155793	0.157501	0.15137	0.136598	0.126599	0.168005	0.154639	0.161262	0.150519	0.183886	0.148498	0.162031	0.169102	0.167833	0.151371	0.125963	0.182946	0.153609	0.167934	0.184753	0.147347	0.177836	0.152068	0.139441	0.158242	0.116175	0.134955	0.161447	0.154095	0.143585	0.130304	0.152243	0.145976	0.140327	0.133991	0.137427	0.165577	0.131105	0.15965	0.141765	0.151891	0.146711	0.144816	0.139721
ZSMnDNA018_Nebula_ceres	0.132264	0.133733	0.133504	0.137313	0.152103	0.144722	0.167757	0.152744	0.152978	0.152544	0.176366	0.173709	0.132169	0.163035	0.166666	0.150234	0.155937	0.171962	0.175606	0.142615	0.152722	0.158878	0.157381	0.166377	0.17349	0.15161	0.178168	0.143665	0.152509	0.14351	0.143474	0.151572	0.16385	0.165467	0.16347	0.132227	0.165387	0.162477	0.148332	0.129264	0.146636	0.141498	0.125435	0.147106	0.123299	0.163393	0.141594	0.152447	0.160415
EO1149_Spargania_cenizata	0.132392	0.139679	0.139435	0.151287	0.12525	0.144886	0.159963	0.157808	0.142796	0.132423	0.160022	0.172002	0.154345	0.114426	0.159777	0.121289	0.134492	0.173827	0.143501	0.135103	0.13003	0.1773	0.15565	0.143802	0.169926	0.127291	0.159976	0.137979	0.152646	0.128766	0.124875	0.125347	0.135505	0.141359	0.155704	0.124861	0.156554	0.154635	0.128536	0.12525	0.148452	0.154634	0.1216	0.132555	0.139656	0.159963	0.121336	0.139514	0.149043
Ch_Geo_0006_Lagynopteryx_botulata	0.13241	0.13961	0.139369	0.145282	0.140991	0.132116	0.153264	0.152894	0.152978	0.11345	0.161755	0.155078	0.123248	0.148643	0.15204	0.132067	0.132505	0.141715	0.158234	0.117473	0.133303	0.149645	0.1294	0.145347	0.150554	0.102899	0.161063	0.103979	0.143333	0.130732	0.11803	0.119902	0.124512	0.150456	0.153136	0.112718	0.15258	0.144615	0.142023	0.134118	0.137531
EO0377_Lythria_purpuraria	0.13241	0.133887	0.133656	0.141415	0.135703	0.133934	0.176453	0.146657	0.140357	0.154149	0.165771	0.132541	0.134264	0.148372	0.135652	0.146516	0.132116	0.173213	0.150817	0.162485	0.153609	0.156833	0.131134	0.15459	0.182958	0.147677	0.16267	0.153501	0.152722	0.151149	0.128585	0.134575	0.186886	0.124826	0.122238	0.121416	0.15069	0.142595	0.170285	0.139643	0.126661	0.144911	0.139643	0.154293	0.141147	0.155722	0.139656	0.139399	0.137856
EO1310_Eupithecia_virgaureata	0.132489	0.135817	0.135583	0.147379	0.15007	0.136105	0.15774	0.172342	0.14239	0.136454	0.176114	0.152816	0.148316	0.139428	0.161731	0.137477	0.0994051	0.16712	0.14703	0.15334	0.142477	0.189928	0.145904	0.160034	0.20512	0.136676	0.1806	0.147689	0.143158	0.163777	0.114477	0.112852	0.17745	0.157797	0.141392	0.119544	0.150441	0.162289	0.138015	0.147201	0.148316	0.148896	0.11649	0.136188	0.131982	0.142438	0.117977	0.152157	0.133952
Pe_Geo_0029_Anthalma_sp	0.132591	0.130711	0.130711	0.142713	0.151889	0.140217	0.161237	0.166507	0.142672	0.113051	0.150302	0.165403	0.148032	0.119667	0.184736	0.117193	0.143235	0.161209	0.132766	0.144523	0.130951	0.185415	0.138233	0.156475	0.166754	0.146964	0.159249	0.134672	0.130417	0.148752	0.130711	0.127262	0.165317	0.148395	0.142209	0.128562	0.130786	0.164892	0.123007	0.130866	0.130417	0.138578	0.15062	0.15062	0.134842	0.144523	0.138578	0.126437	0.106443
bo_chi_151_Psilaspilates_venata	0.132856	0.13139	0.131166	0.135015	0.102601	0.0993709	0.142485	0.128624	0.10888	0.118401	0.137779	0.116662	0.114991	0.136623	0.138475	0.13287	0.125778	0.154331	0.131445	0.142199	0.131164	0.166859
MM13433_Eumelea_ludovicata	0.133585	0.13699	0.136755	0.152224	0.11251	0.109113	0.154832	0.128472	0.108868	0.13976	0.157523	0.126441	0.115989	0.128499	0.14802	0.124748	0.133614	0.17252	0.146752	0.152943	0.138412	0.169462	0.116696	0.150599	0.178443	0.137822	0.160238	0.14351	0.126603	0.128664	0.114166	0.13033	0.180319	0.121245	0.110755	0.112514	0.121416	0.149722	0.14351	0.135495	0.112516	0.140949	0.133752	0.149919	0.131982	0.122503	0.114181	0.0984816	0.11781
IOZ_LEP_M_9212_Geometra_fragilis	0.133609	0.137476	0.135561	0.143472	0.113057	0.116843	0.148727	0.148883	0.124457	0.122202	0.129803	0.142485	0.126203	0.147167	0.147203	0.122338	0.139659	0.157962	0.126283	0.139384	0.141461	0.169524	0.103849	0.143227	0.195996	0.147167	0.161618	0.135374	0.141289	0.137785	0.122383	0.12624	0.149476	0.102035	0.120047	0.103853	0.124336	0.126567	0.141245	0.147203	0.10569	0.14932	0.137616	0.133755	0.139606	0.118765	0.129881	0.127969	0.118641
AK_Geo_CR_0003_Dichorda_obliquata	0.133694	0.139025	0.138786	0.134941	0.115986	0.111046	0.150886	0.148658	0.107214	0.124226	0.155774	0.122928
EO1155_Erebochlora_apiciflava	0.133694	0.142817	0.142571	0.144666	0.114271	0.130217	0.154697	0.140497	0.134457	0.132155	0.141621	0.152564	0.131982	0.137427	0.123299	0.124872	0.109204	0.160951	0.125188	0.12569	0.124305	0.134492	0.109663	0.141545	0.153682	0.109289	0.149645	0.124172	0.124987	0.116162	0.114267	0.119686	0.131551	0.119475	0.126114	0.103901	0.146774	0.12889	0.13811	0.117988	0.11431	0.112678	0.112764	0.128654	0.121507	0.125987	0.116053	0.13564	0.132357
PS208_Drepanogynis_arcuatilinea	0.133817	0.133438	0.13321	0.150571	0.115989	0.100503	0.134851	0.128624	0.095546	0.131887	0.141498	0.126476	0.119637	0.135652	0.146416	0.131891	0.132067	0.15062	0.125078	0.142359	0.136908	0.174168	0.118558	0.160083	0.17703	0.128894	0.172686	0.1396	0.130242	0.146957	0.110675	0.123309	0.157514	0.107153	0.103417	0.110778	0.100644	0.154024	0.137762	0.135564	0.109092	0.144984	0.132116	0.153795	0.14995	0.125923	0.112488	0.108972	0.116089
EO0853_Operophtera_fagata	0.133923	0.141165	0.138995	0.15263	0.123061	0.121377	0.160915	0.163183	0.120686	0.103523	0.153721	0.154587	0.1267	0.130532	0.166619	0.124792	0.128457	0.160607	0.16752	0.14768	0.125963	0.186123	0.120264	0.132214	0.178926	0.120039	0.141918	0.133957	0.13033	0.135942	0.116089	0.105806	0.144611	0.132121	0.133578	0.0936772	0.146702	0.144436	0.120311	0.142992	0.131947	0.119721	0.132227	0.114402	0.121377	0.144315	0.121407	0.126603	0.13933
PS252_Pseudosterrha_falcata	0.133983	0.137373	0.137136	0.146908	0.128298	0.130067	0.156854	0.148658	0.124385	0.12431	0.147734	0.136432	0.131982	0.133882	0.123202	0.128283	0.121615	0.179098	0.137856	0.156908	0.151429	0.189539	0.131108	0.163702	0.190742	0.15081	0.16979	0.139534	0.124836	0.14138	0.114215	0.128585	0.151685	0.126611	0.131523	0.105625	0.123004	0.144279	0.143175	0.137427	0.123004	0.139809	0.132169	0.155862	0.133752	0.127663	0.119485	0.115929	0.121495
EO1168_Euphyia_nr_polychroma	0.134047	0.137439	0.137203	0.143207	0.142704	0.123478	0.141122	0.140618	0.126441	0.144075	0.160176	0.140845	0.133934	0.123547	0.155862	0.119721	0.130751	0.153267	0.145284	0.151446	0.155686	0.162904	0.127696	0.162075	0.172753	0.120166	0.157274	0.116769	0.124949	0.146921	0.117884	0.128999	0.144936	0.150413	0.124375	0.117831	0.147201	0.146643	0.11692	0.135652	0.135652	0.112925	0.125219	0.140092	0.13909	0.161375	0.123422	0.13933	0.135997
Pe_Geo_0012_Oligopleura_malachitaria	0.134047	0.135584	0.133435	0.137393	0.131853	0.133719	0.145182	0.134566	0.124488	0.115	0.149639	0.153067	0.128499	0.126903	0.152103	0.110958	0.128923	0.143235	0.143333	0.119129	0.111785	0.154634	0.129332	0.156931	0.159857	0.114915	0.159621	0.124536	0.121545	0.121538	0.102077	0.114877	0.122806	0.124949	0.135589	0.109169	0.129001	0.128814	0.130442	0.127031	0.140879	0.107625	0.132505	0.136027	0.137427	0.133464	0.116469	0.121257	0.126959
EO0048_Perizoma_albulata	0.134116	0.141471	0.141226	0.131629	0.133882	0.161328	0.157287	0.14949	0.161237	0.130775	0.172407	0.163365	0.139255	0.143739	0.178183	0.133991	0.118431	0.177003	0.145146	0.126183	0.123018	0.159228	0.124033	0.162357	0.167405	0.122707	0.144715	0.139833	0.145618	0.12723	0.119785	0.10624	0.144478	0.135716	0.155449	0.106234	0.15619	0.141715	0.136418	0.136276	0.137531	0.11477	0.134264	0.11477	0.136368	0.148502	0.125715	0.145085	0.125188
EO1163_Anthalma_sp	0.134116	0.139445	0.139204	0.151282	0.14478	0.145143	0.161237	0.168691	0.150806	0.118775	0.160278	0.161333	0.142932	0.129084	0.163383	0.137954	0.145732	0.167393	0.145713	0.142439	0.128733	0.181938	0.138921	0.15481	0.17982	0.135079	0.165561	0.146063	0.126903	0.145528	0.135997	0.131514	0.155198	0.137794	0.153787	0.121507	0.132586	0.144815	0.14476	0.141498	0.139495	0.15088	0.144911	0.1473	0.139308	0.148273	0.142109	0.139539	0.13654
NW107_1_Archiearis_parthenias	0.134129	0.139174	0.138935	0.142828	0.108415	0.124861	0.150971	0.13887	0.126387	0.13	0.135581	0.122729	0.137883	0.139657	0.143334	0.126585	0.137738	0.173083	0.145736	0.138108	0.128638	0.166991	0.135913	0.143668	0.177351	0.130518	0.177229	0.131985	0.135839	0.132486	0.128437	0.113934	0.165372	0.106788	0.11445	0.103115	0.123081	0.140217	0.149306	0.130424	0.119272	0.153377	0.136084	0.137839	0.136034	0.031887	0.112106	0.117444	0.113934
AH7746_Atyria_chibcha	0.134317	0.136388	0.134371	0.136446	0.144351	0.122729	0.147274	0.154762	0.134337	0.15865	0.142604
Pe_Geo_1327_Pycnoneura_rectilineata	0.134329	0.136371	0.136371	0.154514	0.126437	0.102076	0.150806	0.121446	0.116598	0.141929	0.15585	0.146728	0.120895	0.142149	0.147881	0.107586	0.130642	0.160951	0.13675	0.156207	0.146456	0.165419	0.118859	0.144145	0.179224	0.134842	0.179637	0.134288	0.126461	0.142297	0.116912	0.136842	0.150313	0.132251	0.120775	0.124592	0.128562	0.136664	0.128617	0.152134	0.126613	0.134594	0.134522	0.134672	0.146085	0.124829	0.124592	0.126437	0.11714
PS230_Haplolabida_inaequata	0.135	0.139148	0.139148	0.145417	0.121001	0.13276	0.1722	0.147614	0.117084	0.123119	0.161666	0.149144	0.135265	0.128985	0.159289	0.103549	0.113453	0.142356	0.137319	0.125659	0.131506	0.175191	0.128867	0.145347	0.158459	0.141451	0.175638	0.123376	0.115319	0.137289	0.117116	0.125396	0.156041	0.126846	0.122952	0.0958777	0.111423	0.14727	0.115376	0.123024	0.1269	0.147821	0.115376	0.13947	0.127135	0.115148	0.0921816	0.115078	0.129093
CNC508477_Archiearis_infans	0.135112	0.139174	0.138935	0.144788	0.118706	0.129657	0.157287	0.141122	0.128433	0.139921	0.145645	0.128624	0.14644	0.142484	0.155366	0.122275	0.135003	0.168855	0.146512	0.131605	0.13533	0.173336	0.135035	0.160404	0.16749	0.137023	0.171786	0.131985	0.133105	0.135388	0.125923	0.115371	0.167778	0.102912	0.114502	0.108067	0.113479	0.132327	0.145436	0.13533	0.122316	0.161607	0.126172	0.124105	0.129703
gb_ID_15146_Isochromodes_sabularia	0.135526	0.13907	0.136922	0.148733	0.11778	0.118038	0.149161	0.128753	0.116826	0.145804	0.139783	0.116826	0.123248	0.13187	0.148432	0.119544	0.139207	0.185835	0.134339	0.156771	0.138718	0.160324	0.10614	0.139408	0.174926	0.128843	0.158771	0.135937	0.13564	0.139513	0.132036	0.123363	0.156325	0.108915	0.112869	0.114258	0.123478	0.128677	0.143938	0.13229	0.0988254	0.146774	0.130469	0.140912	0.130304	0.111684	0.116021	0.114181	0.119572
gb_ID_15386_Cirrolygris_nr_cecilia	0.135667	0.148581	0.148317	0.148317	0.133854	0.150692	0.155079	0.152746	0.146435	0.145971	0.166072	0.156959	0.15657	0.167799	0.156662	0.137484	0.13217	0.146259	0.156891	0.153216	0.131225	0.142448	0.119762	0.151422	0.173939	0.141793	0.147594	0.147733	0.141295	0.146489	0.135446	0.124601	0.147933	0.14277	0.143084	0.110371	0.155011	0.141964	0.135593	0.149186	0.121238	0.132239	0.128646	0.145523	0.117436	0.142082	0.147274	0.142625	0.133615
MM11574_Thalera_fimbrialis	0.135713	0.139299	0.139059	0.148595	0.0955795	0.121507	0.176325	0.140688	0.118537	0.138389	0.140077	0.152744	0.135819	0.148643	0.146464	0.135467	0.143278	0.171358	0.143633	0.159065	0.146908	0.178168	0.127649	0.172341	0.187425	0.143792	0.176423	0.13621	0.130462	0.152832	0.13037	0.130636	0.154282	0.119785	0.105185	0.121252	0.111343	0.122737	0.141518	0.156017	0.126845	0.147106	0.153851	0.136105	0.141273	0.115324	0.117928	0.123046	0.109207
PS245_Drepanogynis_determinata	0.135771	0.143175	0.142928	0.142828	0.110798	0.121676	0.174394	0.125022	0.110932	0.136147	0.131625	0.130476	0.119721	0.139567	0.15188	0.133834	0.133991	0.175631	0.127154	0.133231	0.137042	0.164518	0.115091	0.143207	0.168898	0.136589	0.149645	0.151558	0.148624	0.141637	0.0986415	0.112791	0.174945	0.103878	0.120366	0.105641	0.118151	0.14016	0.147882	0.132357	0.0937588	0.156284	0.132116	0.159732	0.148265	0.124162	0.119733	0.100539	0.103878
Br_Geo_0059_Pterocypha_gibbosaria	0.13588	0.141925	0.141925	0.148299	0.1375	0.120217	0.167872	0.157868	0.114705	0.130357	0.164265	0.151159	0.130094	0.132234	0.157112	0.114575	0.118945	0.1628	0.141833	0.142348	0.132872	0.172991	0.135782	0.155731	0.191172	0.140218	0.146809	0.120426	0.112996	0.137864	0.118499	0.126788	0.148147	0.137448	0.116701	0.110913	0.126114	0.15638
EO0055_Aplocera_plagiata	0.136052	0.141471	0.143175	0.157012	0.132022	0.139495	0.168394	0.165502	0.156928	0.136369	0.174644	0.165834	0.139428	0.161328	0.156594	0.137382	0.139643	0.15267	0.156554	0.126041	0.13337	0.181231	0.136849	0.134079	0.183204	0.138755	0.16267	0.124816	0.152722	0.152766	0.132484	0.140031	0.148775	0.143212	0.149621	0.125044	0.152676	0.151071	0.135937	0.139308	0.132116	0.124051	0.139428	0.141965	0.139809	0.165431	0.136202	0.144816	0.147429
gb_ID_22827_Bryoptera_vaga	0.136399	0.139883	0.139611	0.141842	0.108517	0.100941	0.148888	0.134877	0.114392	0.152105	0.147486	0.152999	0.128426	0.146537	0.146895	0.132221	0.128299	0.182695	0.124227	0.137066	0.141511	0.163883	0.120791	0.157033	0.180358	0.142822	0.162028	0.133671	0.129971	0.138236	0.121862	0.112078	0.166881	0.109932	0.105853	0.112401	0.118484	0.14777	0.131875	0.130585	0.114423	0.130585	0.120443	0.124378	0.144507	0.112906	0.125838	0.104003	0.0982137
PseBi1_Pseudobiston_pinratanai	0.136429	0.138064	0.135891	0.13927	0.120381	0.131268	0.139082	0.135265	0.113187	0.134358	0.156589	0.117199	0.131328	0.131036	0.13829	0.141844	0.132815	0.178289	0.134653	0.1389	0.133485	0.180674	0.131526	0.174645	0.164238	0.129502	0.149659	0.152017	0.128935	0.147245	0.0953469	0.129162	0.152519	0.119878	0.137888	0.123822	0.142025	0.150799	0.142252	0.141925	0.129228	0.145743	0.145743	0.135152	0.153056	0.139483	0.119937	0.125223	0.138196
TTNG041_Pseuderythrolophus_bipunctatus	0.136773	0.138727	0.138727	0.138794	0.129139	0.125315	0.165001	0.161434	0.122459	0.122247	0.165445	0.150385	0.137015	0.123429	0.154393	0.129196	0.136963	0.16863	0.158571	0.148508	0.131092	0.179462	0.140598	0.140747	0.189042	0.13684	0.161333	0.147136	0.14065	0.139074	0.102924	0.12187	0.157121	0.13291	0.121972	0.11029	0.135234	0.136164	0.137689	0.132992	0.129096	0.148551	0.144598	0.158215	0.134851	0.144534	0.123449	0.132905	0.154356
CNCLEP00152624_Trichodezia_albovittata	0.136904	0.135448	0.135216	0.162634	0.138892	0.145985	0.159415	0.139213	0.142612	0.144205	0.168235	0.142803	0.150046	0.128145	0.168889	0.131605	0.139693	0.163472	0.138951	0.142535	0.141213	0.170432	0.153504	0.173938	0.173442	0.146852	0.174184	0.143632	0.117136	0.163596	0.113563	0.134096	0.157918	0.157138	0.139663	0.131502	0.133354	0.144695	0.122883	0.143118	0.144142	0.135396	0.131796	0.13187	0.137138	0.154001	0.122554	0.149671	0.142788
EO0252_Timandra_comae	0.137455	0.139174	0.138935	0.144788	0.15188	0.133934	0.159119	0.146887	0.134411	0.164287	0.139919	0.136349	0.150234	0.168623	0.0890453	0.157301	0.141147	0.196655	0.149244	0.164258	0.151697	0.176042	0.127606	0.175855	0.189068	0.158502	0.169885	0.165357	0.156127	0.158242	0.128509	0.139721	0.17471	0.117705	0.135589	0.131891	0.143361	0.161922	0.151249	0.153851	0.124949	0.164932	0.139366	0.146516	0.146464	0.153683	0.123141	0.144766	0.133952
PS227_Scotopteryx_nr_cryptospilata	0.137455	0.133438	0.131316	0.146627	0.153654	0.137382	0.158881	0.167757	0.130363	0.150117	0.143686	0.142604	0.146774	0.156382	0.163094	0.133719	0.137722	0.172728	0.164025	0.157064	0.147839	0.181938	0.147839	0.164405	0.155958	0.157203	0.18452	0.139833	0.126727	0.184825	0.130242	0.128794	0.148344	0.165369	0.15749	0.121343	0.144911	0.142424	0.137841	0.184314	0.148265	0.15088	0.157488	0.160007	0.166904	0.16312	0.125462	0.1596	0.148787
MM06725_Abraxas_grossulariata	0.137507	0.141101	0.140858	0.141152	0.130149	0.132429	0.135124	0.133496	0.118998	0.128195	0.160176	0.140845	0.139567	0.142781	0.155862	0.123299	0.126845	0.15484	0.110942	0.118808	0.140808	0.170435	0.116896	0.18145	0.184867	0.138153	0.160827	0.137557	0.128545	0.150931	0.119644	0.1237	0.155869	0.126852	0.120637	0.117901	0.139899	0.152064	0.132638	0.137722	0.121615	0.146574	0.116258	0.13759	0.139495	0.13187	0.126806	0.1143	0.129433
EO0373_Idaea_aversata	0.137564	0.146927	0.146672	0.144932	0.119544	0.126627	0.159519	0.150886	0.128349	0.140171	0.14546	0.134411	0.131982	0.135527	0.130149	0.110814	0.119823	0.165279	0.150895	0.144007	0.126021	0.17218	0.127465	0.160329	0.178443	0.127062	0.168702	0.133881	0.130242	0.127062	0.132121	0.116175	0.169188	0.128394	0.118213	0.115989	0.125044	0.142149	0.135857	0.132067	0.128283	0.143199	0.130354	0.132429	0.139308	0.124105	0.112552	0.133799	0.139441
gb_ID_56102_Eudule_sp	0.137564	0.144977	0.144727	0.138829	0.157301	0.151929	0.171855	0.161333	0.138333	0.13243	0.172047	0.156615	0.157611	0.128779	0.164874	0.114367	0.13759	0.182111	0.167591	0.138565	0.140532	0.178435	0.147839	0.166377	0.175498	0.141905	0.165561	0.135712	0.144886	0.14689	0.12843	0.119686	0.145451	0.141099	0.16125	0.107355	0.148807	0.146291	0.145857	0.148498	0.144575	0.14693	0.132169	0.133991	0.148432	0.134976	0.116053	0.144789	0.14858
MM00239_Poecilasthena_pulchraria	0.138191	0.135998	0.135763	0.151897	0.139495	0.15863	0.171387	0.15774	0.159119	0.130775	0.170288	0.14897	0.130601	0.159819	0.174989	0.139643	0.134916	0.173213	0.164518	0.153423	0.124524	0.168833	0.133131	0.166119	0.184541	0.127365	0.181231	0.163879	0.156554	0.145605	0.123867	0.122965	0.148421	0.158393	0.149377	0.120081	0.161926	0.158344	0.150933	0.149904	0.137795	0.123354	0.14941	0.145622	0.147201	0.150421	0.14372	0.150745	0.145918
CNC573668_Dichorda_iridaria	0.138787	0.127767	0.127549	0.138829	0.127677	0.129657	0.163271	0.148883	0.114904	0.120367	0.148142	0.112936	0.0914398	0.136887	0.161189	0.140569	0.148206	0.1715	0.150046	0.155793	0.144764	0.185189	0.116897	0.156196	0.195597	0.155869	0.173553	0.145589	0.135212	0.153944	0.14615	0.129809	0.165475	0.127677	0.118304	0.118754	0.113563	0.144712	0.1396	0.133262	0.109809	0.150336	0.155656	0.148145	0.149795	0.126026	0.117136	0.11521	0.120635
AH3854_Synchlora_gerularia	0.139029	0.13699	0.134936	0.143451	0.15865	0.126564
PS226_Horisme_punctiscripta	0.13905	0.135135	0.134904	0.146627	0.130061	0.122988	0.140323	0.132488	0.110784	0.11077	0.155529	0.134371	0.128288	0.144535	0.153743	0.0971323	0.0988254	0.15062	0.141251	0.129343	0.115181	0.187756	0.12205	0.145002	0.163569	0.123513	0.1822	0.139673	0.112488	0.13408	0.107187	0.116541	0.161525	0.139244	0.131523	0.0886181	0.133689	0.140109	0.12243	0.126903	0.121233	0.144843	0.105713	0.1267	0.126661	0.12765	0.110773	0.115929	0.123141
Vz_Geo_0010_Semaeopus_varia	0.139307	0.142916	0.14267	0.13905	0.112511	0.11957	0.169498	0.13871	0.110975	0.130171	0.143533	0.130778	0.100684	0.130601	0.140949	0.126964	0.121615	0.148897	0.139487	0.142615	0.146193	0.160415	0.116896	0.158262	0.165537	0.153334	0.161318	0.141665	0.124987	0.139772	0.119572	0.130636	0.167589	0.123141	0.110755	0.093821	0.125435	0.136582	0.132234	0.139643	0.112609	0.143056	0.142932	0.150519	0.150298	0.12261	0.104148	0.119543	0.105498
EO1200_Operophtera_relegata	0.139363	0.144911	0.144661	0.150798	0.124841	0.128654	0.165311	0.146887	0.118705	0.118775	0.155774	0.142542	0.110958	0.130674	0.159171	0.107531	0.112764	0.161345	0.154634	0.135076	0.131649	0.162262	0.131134	0.129019	0.169616	0.111236	0.155106	0.120718	0.125031	0.128757	0.117977	0.113312	0.144764	0.13745	0.125901	0.093734	0.128598	0.154246	0.112996	0.119721	0.137382	0.121742	0.139724	0.120081	0.12316	0.120562	0.112591	0.130242	0.12863
MM07823_Ennomos_alniaria	0.139363	0.139234	0.138995	0.137045	0.133752	0.126845	0.142911	0.134851	0.109171	0.11865	0.156111	0.146804	0.123547	0.148722	0.166837	0.135652	0.148498	0.165419	0.151064	0.159471	0.159655	0.179691	0.111672	0.158387	0.173747	0.147277	0.165871	0.134218	0.121449	0.140181	0.148994	0.138071	0.181369	0.118087	0.129951	0.116211	0.100952	0.160314	0.136023	0.13759	0.104335	0.150602	0.132855	0.155937	0.132586	0.124581	0.12702	0.125387	0.123552
EO0742_Mesotype_didymata	0.139489	0.145048	0.144797	0.151175	0.153913	0.161262	0.159754	0.1871	0.148727	0.126524	0.178156	0.161542	0.152171	0.141419	0.186295	0.132227	0.123779	0.169102	0.150677	0.143941	0.124524	0.146142	0.131283	0.164497	0.176922	0.129553	0.15146	0.1375	0.132357	0.15467	0.134205	0.118442	0.124334	0.160157	0.157583	0.111211	0.148722	0.167254	0.130756	0.143637	0.144843	0.134343	0.130833	0.150602	0.123354	0.14503	0.130932	0.150292	0.145361
Ch_Geo_0003_Hagnagora_mesenata	0.139559	0.143253	0.143005	0.155207	0.137275	0.144619	0.15173	0.144985	0.132488	0.122452	0.176192	0.148727	0.130469	0.139643	0.163094	0.123248	0.123547	0.160951	0.145361	0.122473	0.111916	0.172686	0.143988	0.162017	0.179538	0.12914	0.155699	0.149452	0.14311	0.123419	0.119733	0.117067	0.161695	0.126611	0.127835	0.102305	0.121559	0.140347	0.134126
PS179_Veniliodes_inflammata	0.139713	0.141471	0.141226	0.149171	0.159371	0.134516	0.149375	0.147274	0.14448	0.152019	0.154041	0.152894	0.153979	0.166837	0.146574	0.139036	0.150174	0.18137	0.165884	0.168265	0.151473	0.187631	0.124128	0.166119	0.202758	0.166254	0.168338	0.151393	0.144928	0.141487	0.13409	0.145361	0.161091	0.130462	0.128289	0.144619	0.146774	0.16238	0.151393	0.168623	0.119881	0.163159	0.146416	0.164932	0.163094	0.157649	0.143066	0.132201	0.128999
Pe_Geo_0535_Erycinopsis_diaphana	0.139959	0.143103	0.142856	0.152487	0.139736	0.141692	0.163571	0.144661	0.107117	0.138088	0.147881	0.156571	0.134498	0.1515	0.168514	0.143459	0.172749	0.192738	0.147941	0.145899	0.153549	0.1894	0.148995	0.174679	0.16955	0.176614	0.192597	0.13811	0.128484	0.151472	0.145371	0.157405	0.163465	0.134102	0.139472	0.124797	0.105351	0.143941	0.157403	0.138044	0.137738	0.161381	0.143802	0.174865	0.151345	0.139694	0.149399	0.134102	0.130518
MM00237_Paradetis_porphyrias	0.14057	0.138514	0.136481	0.144875	0.134697	0.144294	0.157188	0.142746	0.128568	0.146657	0.173376	0.152516	0.150806	0.146728	0.14897	0.120794	0.134697	0.180858	0.134936	0.151062	0.13887	0.187241	0.13846	0.14648	0.176587	0.157096	0.181309	0.142435	0.128905	0.155278	0.126441	0.136816	0.149338	0.120737	0.130476	0.114904	0.140763	0.144661	0.139256	0.128568	0.136388	0.154639	0.126674	0.142746	0.143002	0.146592	0.128624	0.13846	0.140845
PS204_Hebdomophruda_endroedyi	0.140594	0.141165	0.138995	0.14683	0.104817	0.13133	0.146975	0.121077	0.120737	0.138027	0.136298	0.142485	0.131289	0.131544	0.140522	0.138615	0.1207	0.176965	0.125462	0.147999	0.124182	0.1702	0.104447	0.156453	0.165537	0.145271	0.163573	0.147882	0.135716	0.119696	0.116053	0.114593	0.148088	0.116021	0.116638	0.108266	0.10861	0.123077	0.153787	0.118951	0.108326	0.142519	0.124366	0.14412	0.139188	0.127748	0.126806	0.112463	0.0919716
MM06863_Ourapteryx_sambucaria	0.140699	0.140688	0.140688	0.136853	0.122624	0.117153	0.153603	0.135027	0.0994622	0.13846	0.148658	0.132734	0.118705	0.136738	0.138514	0.120794	0.128753	0.189787	0.137186	0.153163	0.15499	0.167757	0.101314	0.154762	0.185155	0.13887	0.181995	0.136665	0.138514	0.150944	0.114808	0.118806	0.15758	0.107076	0.105265	0.120512	0.125299	0.144534	0.141829	0.146804	0.105217	0.147069	0.128826	0.144812	0.150548	0.125022	0.112737	0.116733	0.115161
SH0177_Zamarada_melpomene	0.141016	0.146679	0.144494	0.146627	0.140879	0.15012	0.169498	0.173617	0.14239	0.126049	0.157916	0.177409	0.130099	0.149847	0.174253	0.137306	0.150025	0.178977	0.152157	0.158265	0.151634	0.177305	0.147568	0.137665	0.176184	0.152596	0.171573	0.155037	0.12311	0.158031	0.139281	0.148787	0.155722	0.144789	0.149037	0.148029	0.132116	0.165805	0.147241	0.164874	0.148081	0.161201	0.149985	0.159213	0.142672	0.157267	0.141176	0.126605	0.141099
bo_chi_387_Isosauris_cymatophora	0.141281	0.141141	0.140898	0.150571	0.126834	0.159925	0.180572	0.130878	0.134582	0.124582	0.165793	0.161287	0.143452	0.116212	0.162014	0.107326	0.128843	0.155364	0.162014	0.138302	0.106515	0.153239	0.134917	0.139727	0.15438	0.112857	0.158842	0.157529	0.126903
HSS_18391_Chloecolora_vergetaria	0.141582	0.148678	0.148421	0.150884	0.154165	0.15608	0.156722	0.171967	0.130395	0.124361	0.161903	0.158754	0.150867	0.154493	0.178448	0.130782	0.145625	0.182808	0.160157	0.14057	0.138921	0.199806	0.157133	0.175617	0.181571	0.145863	0.163573	0.148096	0.142964	0.156391	0.128478	0.125387	0.163474	0.139264	0.157053	0.109639	0.127518	0.146643	0.141518	0.151021	0.15791	0.144018	0.136266	0.141812	0.141887	0.155793	0.150745	0.137521	0.119686
Pe_Geo_0503_Hypometalla_scintillans	0.141805	0.141071	0.140828	0.148644	0.124984	0.136181	0.150604	0.128517	0.130302	0.139872	0.149342	0.13837	0.143666	0.149305	0.164786	0.141671	0.14375	0.166742	0.1438	0.157091	0.145914	0.17153	0.11946	0.147544	0.185005	0.147363	0.171644	0.139663	0.128676	0.130764	0.13609	0.129025	0.169325	0.136046	0.13182	0.126779	0.141991	0.151982	0.159827	0.149424	0.115817	0.141731	0.145781	0.145621	0.149379	0.134236	0.136115	0.137919	0.136266
CNC541372_Ceratodalia_gueneata	0.142241	0.148568	0.14831	0.166394	0.134729	0.1439	0.156854	0.130937	0.142291	0.132216	0.153493	0.152516	0.151429	0.144235	0.151473	0.106162	0.111442	0.130951	0.131199	0.122211	0.1223	0.154219	0.1439	0.164159	0.15762	0.136908	0.155958	0.114474	0.123899	0.144315	0.100856	0.126021	0.15402	0.149406	0.139194	0.104447	0.144072	0.144436	0.135857	0.125861	0.140184	0.138718	0.107965	0.117171	0.134935	0.133224	0.122211	0.136541	0.149733
gb_ID_19142_Cyclophora_rufifrons	0.142729	0.14616	0.145903	0.153845	0.119064	0.12808	0.175918	0.1568	0.129632	0.141327	0.15754	0.12572	0.139213	0.152036	0.139174	0.115492	0.119071	0.169766	0.142653	0.156504	0.134294	0.191525	0.136046	0.191755	0.180998	0.141112	0.181861	0.152943	0.11865	0.148212	0.124102	0.150433	0.180663	0.125946	0.126953	0.111944	0.129953	0.153844	0.146915	0.144757	0.128083	0.169408	0.124518	0.148449	0.133541	0.116005	0.120498	0.118646	0.127787
MM02933_Eupithecia_pusillata	0.143031	0.146792	0.146538	0.156717	0.144409	0.124748	0.146728	0.14897	0.132399	0.12431	0.182133	0.146533	0.128546	0.130469	0.150298	0.114441	0.0774456	0.154518	0.139595	0.14057	0.120636	0.170965	0.138412	0.154255	0.170866	0.132851	0.17069	0.155218	0.137736	0.135977	0.105433	0.121724	0.142788	0.148452	0.135535	0.0971323	0.137795	0.12889	0.126252	0.126964	0.139036	0.145061	0.123248	0.141208	0.128419	0.142397	0.119644	0.139244	0.121495
EO1309_Eupithecia_subfuscata	0.143094	0.144911	0.142726	0.140818	0.162885	0.146208	0.155272	0.157009	0.150455	0.126524	0.174431	0.154697	0.144843	0.137722	0.154126	0.126627	0.10506	0.16863	0.154345	0.155419	0.131809	0.182339	0.155103	0.187573	0.198608	0.138225	0.164631	0.159539	0.152575	0.15444	0.123422	0.13271	0.159834	0.148541	0.154945	0.112764	0.152489	0.142688	0.130094	0.134343	0.159213	0.14685	0.123547	0.141273	0.137795	0.155595	0.128794	0.144766	0.135716
MM00244_Pasiphila_sandycias	0.143094	0.146927	0.146672	0.152884	0.124994	0.143056	0.178156	0.153728	0.150604	0.132282	0.168598	0.152978	0.141147	0.137872	0.14478	0.132357	0.118686	0.177214	0.163157	0.168545	0.117391	0.169255	0.135043	0.15713	0.18894	0.147975	0.159106	0.138426	0.136129	0.141762	0.114533	0.116874	0.158174	0.14327	0.129951	0.111	0.149087	0.138424	0.132638	0.143278	0.133934	0.132357	0.143278	0.147016	0.121559	0.146673	0.13427	0.135938	0.1216
gb_ID_19269_Brabirodes_nr_cerevia_peruviana	0.1432	0.146656	0.146396	0.144558	0.157715	0.158263	0.174905	0.148641	0.150535	0.143486	0.1749	0.1568	0.141043	0.158187	0.187159	0.159863	0.147171	0.16301	0.158294	0.144092	0.167028	0.178725	0.140076	0.169779	0.168747	0.159041	0.156785	0.153464	0.161924	0.154182	0.13557	0.141551	0.18053	0.15601	0.142817	0.141186	0.147259	0.154517	0.182928	0.15852	0.131897	0.152868	0.15657	0.164035	0.152615	0.151734	0.156188	0.131632	0.148776
PS217_Scotopteryx_epipercna	0.143234	0.1336	0.133371	0.13927	0.161005	0.161047	0.157391	0.178518	0.136349	0.1224	0.180744	0.148883	0.15232	0.148896	0.172595	0.144722	0.138327	0.1781	0.15647	0.15391	0.143069	0.189793	0.138475	0.169981	0.18894	0.144359	0.184832	0.155632	0.141251	0.158299	0.123484	0.120037	0.181369	0.14294	0.151128	0.121459	0.130217	0.154422	0.122583	0.151199	0.144535	0.150602	0.150782	0.137722	0.154478	0.157724	0.13271	0.152252	0.13409
EO1171_Euphyia_psyra	0.143311	0.147167	0.146912	0.155207	0.121559	0.150441	0.165502	0.147069	0.12494	0.107248	0.165839	0.146533	0.137531	0.114643	0.176557	0.116211	0.125358	0.151608	0.143633	0.12626	0.117107	0.174419	0.124182	0.149179	0.159857	0.144151	0.160212	0.140327	0.13933	0.13063	0.109261	0.113403	0.148876	0.121495	0.129888	0.109286	0.121964	0.142507	0.120718	0.128923	0.119677	0.141863	0.125601	0.139809	0.136368	0.13187	0.116617	0.126764	0.128926
EO0731_Dyspteris_abortivaria	0.143393	0.143336	0.141142	0.161195	0.163229	0.143361	0.161775	0.146804	0.150498	0.168096	0.180744	0.141451	0.144722	0.163229	0.15965	0.16469	0.167313	0.200767	0.16637	0.172252	0.161249	0.174168	0.15917	0.171549	0.184443	0.166547	0.199806	0.163299	0.179035	0.152596	0.152391	0.151156	0.180934	0.143401	0.14551	0.151798	0.150782	0.16863	0.163663	0.139207	0.148432	0.15204	0.155667	0.17479	0.164932	0.171074	0.152646	0.155943	0.160081
EO1283_Cidaria_fulvata	0.143571	0.153305	0.153038	0.159272	0.13759	0.150367	0.165606	0.155173	0.158955	0.134147	0.18918	0.159119	0.163383	0.123299	0.172756	0.142992	0.139809	0.181797	0.166063	0.144077	0.136973	0.169109	0.146125	0.139861	0.165063	0.140266	0.163157	0.138015	0.141525	0.137966	0.114477	0.121943	0.146372	0.152215	0.153591	0.112867	0.142781	0.166871	0.14654	0.119721	0.133934	0.132505	0.127031	0.134516	0.125044	0.152023	0.123309	0.132201	0.15647
MM00586_Scopula_immorata	0.144607	0.148478	0.148221	0.152365	0.12124	0.112582	0.152816	0.134566	0.105089	0.126113	0.13967	0.134411	0.121314	0.119677	0.149985	0.112526	0.132022	0.146852	0.130413	0.138335	0.136973	0.185606	0.129267	0.145277	0.178529	0.134368	0.186123	0.124302	0.117754	0.135942	0.107172	0.125316	0.167307	0.12481	0.108904	0.112553	0.112678	0.153667	0.114668	0.124814	0.109066	0.139495	0.11778	0.130469	0.137249	0.127719	0.121289	0.121245	0.119472
bo_chi_082_Triptila_virescens	0.144638	0.149543	0.147302	0.143395	0.15468	0.153188	0.15137	0.132891	0.137292	0.130508	0.157574	0.165311	0.146028	0.135004	0.177442	0.138335	0.142525	0.145981	0.12843
gb_ID_17542_Tricentra_gavisata	0.144683	0.140402	0.138217	0.144128	0.137201	0.140944	0.169491	0.14829	0.121592	0.163836	0.157598	0.133934	0.135406	0.139043	0.139419	0.129931	0.128174	0.192298	0.135391	0.148916	0.128769	0.178865	0.136077	0.179592	0.201489	0.148611	0.175687	0.148699	0.136996	0.137014	0.115056	0.127941	0.160816	0.1187	0.132809	0.108387	0.13936	0.147671	0.14275	0.135456	0.139039	0.165378	0.135376	0.140922	0.137234	0.143953	0.113234	0.129589	0.136983
gb_ID_56100_Anemplocia_nr_melambathes	0.144785	0.144795	0.144545	0.156471	0.155516	0.165137	0.184627	0.157618	0.140618	0.128305	0.176114	0.175601	0.142932	0.141208	0.146464	0.141208	0.123299	0.168005	0.162456	0.145876	0.137042	0.176164	0.13866	0.177767	0.171261	0.140026	0.1702	0.128289	0.156186	0.130546	0.119841	0.142011	0.142788	0.139303	0.151393	0.133752	0.143199	0.15034	0.162034	0.141671	0.137531	0.134118	0.130601	0.15258	0.13804	0.150046	0.127154	0.15423	0.164306
MM08391_Timandra_griseata	0.144842	0.142973	0.142726	0.146689	0.148218	0.133882	0.156854	0.14897	0.134337	0.16205	0.145844	0.142435	0.139124	0.166577	0.088988	0.159072	0.14478	0.191795	0.152803	0.1679	0.155331	0.183708	0.131164	0.181605	0.192791	0.160352	0.171755	0.173395	0.157975	0.160001	0.13206	0.141525	0.176615	0.123027	0.1375	0.13363	0.14685	0.161866	0.149182	0.153696	0.126627	0.166666	0.137382	0.148316	0.146335	0.159266	0.128478	0.146597	0.135686
AH7160_Dolichoneura_oxypteraria	0.144957	0.144896	0.144896	0.15537	0.13629	0.1326	0.15586
MM00240_Tatosoma_lestevata	0.145041	0.152907	0.154621	0.165176	0.139366	0.137722	0.171967	0.181002	0.136537	0.15671	0.157836	0.150806	0.15088	0.137654	0.154207	0.141208	0.139724	0.174112	0.13606	0.142615	0.140889	0.1806	0.140732	0.17045	0.183204	0.133105	0.153391	0.140218	0.14327	0.132775	0.132248	0.140417	0.169908	0.136129	0.120492	0.130304	0.133991	0.155082	0.142234	0.150519	0.132067	0.14523	0.137654	0.151088	0.158192	0.135542	0.135938	0.154285	0.137994
gb_ID_15177_Rhodochlora_roseipalpis_group	0.145469	0.147454	0.147197	0.139739	0.148432	0.148989	0.159519	0.159119	0.145289	0.146269	0.170495	0.151159	0.109502	0.16741	0.146774	0.148896	0.140196	0.180442	0.156833	0.164661	0.150351	0.158669	0.133184	0.184238	0.180827	0.146508	0.181938	0.166083	0.148994	0.162448	0.145213	0.146028	0.162575	0.152447	0.155367	0.143056	0.160815	0.15062	0.146175	0.163749	0.143125	0.138431	0.163962	0.147866	0.161399	0.152644	0.149537	0.15234	0.143551
gb_ID_19202_Simopteryx_torquataria	0.145568	0.147559	0.147302	0.139849	0.150234	0.150782	0.159634	0.15921	0.145401	0.146358	0.172512	0.153163	0.109566	0.167511	0.148568	0.148989	0.140304	0.18062	0.158669	0.162822	0.152183	0.156833	0.134986	0.186162	0.178926	0.146632	0.182066	0.168055	0.150817	0.162538	0.145284	0.146142	0.162708	0.154285	0.157322	0.143125	0.162627	0.150725	0.148096	0.161926	0.144911	0.136671	0.164075	0.149648	0.163229	0.154482	0.149645	0.152391	0.143633
MM01497_Epione_repandaria	0.145604	0.143481	0.143481	0.147678	0.125607	0.137631	0.17124	0.134851	0.13058	0.15385	0.157783	0.146657	0.123773	0.143481	0.159508	0.129761	0.1354	0.188346	0.147639	0.161976	0.154029	0.18117	0.135443	0.159729	0.181841	0.147792	0.195636	0.164001	0.131484	0.151902	0.127591	0.141957	0.170508	0.125607	0.129535	0.129492	0.143836	0.145991	0.160345	0.129455	0.121602	0.16815	0.147508	0.151853	0.155632	0.121847	0.1334	0.135362	0.126128
bo_chi_126_Synneuria_triangularia	0.146196	0.145802	0.145548	0.155443	0.169536	0.181938	0.21222	0.181002	0.167544	0.171296	0.176564	0.195935	0.165971	0.17749	0.183478	0.164207	0.153625	0.182277	0.156735	0.170435	0.170137
R106_Thalassodes_quadraria	0.146319	0.148333	0.148077	0.167955	0.105641	0.121288	0.152564	0.122541	0.105059	0.128014	0.13967	0.126369	0.11778	0.146273	0.150174	0.119544	0.135495	0.156682	0.124949	0.145534	0.13304	0.194682	0.123899	0.139408	0.161511	0.143203	0.15647	0.129729	0.119475	0.128757	0.123027	0.139487	0.163246	0.107151	0.118213	0.115989	0.121559	0.1458	0.139416	0.119544	0.116022	0.15188	0.112526	0.135606	0.126571	0.113479	0.107262	0.117696	0.117733
bo_chi_038_Mallomus_antennata	0.146995	0.15057	0.150308	0.162424	0.135835	0.134413	0.159307	0.129275	0.128472	0.157918	0.136394	0.163271	0.146798	0.141594	0.158771	0.145028	0.125387	0.162477
bo_chi_185_Synpelurga_corralensis	0.147146	0.14485	0.1446	0.152555	0.139408	0.143119	0.17345	0.160987	0.162699	0.13012	0.163639	0.162783	0.143083	0.159991	0.177466	0.143376	0.15652	0.171358	0.154526	0.152875	0.156931	0.164697	0.139374
PS213_Drepanogynis_villaria	0.147373	0.14156	0.139369	0.147489	0.139567	0.147512	0.169355	0.168121	0.136816	0.156495	0.145706	0.149265	0.143278	0.170906	0.180377	0.176557	0.178808	0.194442	0.162456	0.174427	0.169498	0.179478	0.1467	0.17333	0.214716	0.168515	0.20042	0.173777	0.179035	0.164221	0.141918	0.157397	0.175128	0.129077	0.140327	0.146516	0.139899	0.15638	0.180946	0.166139	0.134516	0.182878	0.158192	0.190171	0.163303	0.148775	0.156833	0.14183	0.134853
EO1172_Perizoma_cyrtozona	0.147477	0.153535	0.151271	0.16364	0.167135	0.167053	0.189333	0.157868	0.15586	0.132599	0.159991	0.15137	0.169453	0.15088	0.204085	0.148989	0.138431	0.160159	0.158573	0.131974	0.13062	0.151808	0.149857	0.164235	0.146342	0.148197	0.154295	0.157893	0.160157	0.146059	0.126009	0.132259	0.161885	0.162356	0.167423	0.127721	0.164576	0.161345	0.161063	0.149648	0.144911	0.139994	0.142545	0.158513	0.132855	0.167916	0.151933	0.152722	0.157157
gb_ID_19222_Dithecodes_distracta_group	0.148425	0.154427	0.154158	0.150506	0.126596	0.157434	0.197384	0.177946	0.158699	0.145804	0.155529	0.152816	0.166837	0.13187	0.170599	0.135606	0.137722	0.179356	0.154555	0.15477	0.122467	0.18751	0.149409	0.167865	0.192791	0.154741	0.171755	0.157246	0.14311	0.119802	0.141176	0.128794	0.172965	0.144729	0.147186	0.133645	0.137795	0.154246	0.14344	0.15012	0.140799	0.174529	0.130258	0.143199	0.146373	0.12607	0.141251	0.142894	0.139303
AM_94_0358_Haematopis_grataria	0.148479	0.152527	0.150308	0.148595	0.151764	0.126744	0.150806	0.163271	0.140294	0.15998	0.151816	0.128333	0.144619	0.168471
EO0196_Boudinotiana_notha	0.14867	0.150848	0.150586	0.154709	0.119677	0.125098	0.169695	0.127137	0.136598	0.142051	0.143629	0.136481	0.137427	0.130181	0.155561	0.135527	0.144722	0.190047	0.141668	0.131328	0.126083	0.167591	0.123957	0.150878	0.171612	0.119931	0.149337	0.131912	0.137469	0.12869	0.133916	0.111053	0.155793	0.11613	0.112718	0.11251	0.132169	0.15229	0.135857	0.125156	0.121459	0.146516	0.119677	0.150367	0.133834	0.0859907	0.11781	0.11778	0.130703
Hes663_Cleora_nigrisparsalis	0.14867	0.154715	0.154446	0.164727	0.152103	0.135884	0.191162	0.154832	0.161237	0.176692	0.154569	0.153371	0.158095	0.174887	0.161201	0.163159	0.159573	0.185835	0.160511	0.153262	0.163195	0.179691	0.153423	0.196099	0.187152	0.176228	0.173727	0.163768	0.148728	0.162633	0.139595	0.158878	0.190461	0.141668	0.151649	0.159314	0.152993	0.170096	0.171487	0.160007	0.152103	0.146774	0.172756	0.159819	0.172844	0.156128	0.152803	0.13606	0.147725
MM01453_Perizoma_alchemillata	0.149085	0.14897	0.14897	0.149273	0.144534	0.156722	0.161064	0.151062	0.146657	0.134628	0.171748	0.174024	0.169498	0.153163	0.186207	0.122928	0.127443	0.182574	0.165834	0.138787	0.119238	0.160763	0.130476	0.155078	0.176874	0.14552	0.161283	0.143201	0.148658	0.144861	0.134697	0.117413	0.165713	0.158699	0.167193	0.117321	0.13699	0.147502	0.139256	0.149265	0.138514	0.133169	0.149265	0.141451	0.131219	0.146592	0.149375	0.154697	0.134697
EO1429_Hoplosauris_mabillei	0.149621	0.14767	0.145437	0.131708	0.169062	0.155937	0.153484	0.176203	0.155078	0.136454	0.18918	0.180231	0.144911	0.179033	0.16568	0.161262	0.147404	0.155783	0.16616	0.144699	0.17149	0.166482	0.140334	0.16244	0.185967	0.122816	0.165871	0.126589	0.1697	0.156656	0.147255	0.149435	0.155198	0.160081	0.15914	0.134343	0.1736	0.161209	0.153893	0.148643	0.169062	0.111491	0.143361	0.138131	0.143845	0.181252	0.149156	0.165725	0.154634
bo_chi_407_Triptiloides_fissa	0.150201	0.155072	0.154801	0.158933	0.157454	0.163064	0.169912	0.174036	0.151085	0.138924	0.153934	0.178281	0.155951	0.153943	0.170721	0.142717	0.144611	0.165868	0.155722	0.140897	0.142652	0.170432	0.168889	0.138276	0.166048	0.132209	0.175933	0.136098	0.152023	0.131352	0.136796	0.13533
MM14762_Wilemania_nitobei	0.150641	0.147002	0.146747	0.160662	0.133834	0.133991	0.155272	0.145401	0.121077	0.154233	0.158402	0.167193	0.15232	0.12734	0.16365	0.142992	0.119881	0.194442	0.131203	0.153511	0.148623	0.185986	0.137194	0.181981	0.172296	0.149171	0.173936	0.149914	0.144976	0.166007	0.15441	0.134663	0.175802	0.130636	0.132063	0.144668	0.125882	0.170965	0.122583	0.144984	0.126903	0.169348	0.136188	0.148432	0.154478	0.140711	0.122112	0.13606	0.131108
gb_ID_15109_Astyochia_paulina	0.150768	0.156645	0.156366	0.154521	0.144757	0.131897	0.172277	0.148926	0.127857	0.147744	0.179536	0.174162	0.150556	0.169859	0.150621	0.137539	0.150934	0.193549	0.133812	0.168463	0.169396	0.180263	0.145988	0.176226	0.189481	0.161033	0.184646	0.143313	0.129806	0.175967	0.131519	0.133741	0.171644	0.142996	0.121357	0.150621	0.108775	0.162051	0.137358	0.15981	0.131942	0.146868	0.154546	0.167883	0.167799	0.15383	0.133676	0.148506	0.135297
NS09_Lomographa_bimaculata	0.151098	0.157383	0.157104	0.147291	0.139549	0.106788	0.169086	0.123245	0.113124	0.144696	0.136816	0.127054	0.117759	0.132462	0.141875	0.113972	0.126765	0.172442	0.13436	0.147399	0.134242	0.188801	0.121157	0.152202	0.189678	0.147601	0.167405	0.126907	0.128515	0.139625	0.110236	0.130918	0.157	0.117571	0.0885816	0.108415	0.121483	0.148718	0.114962	0.123177	0.126765	0.145473	0.136139	0.151049	0.145663	0.117655	0.103105	0.099542	0.115733
gb_ID_17469_Macaria_cardinea	0.15112	0.161043	0.160754	0.158929	0.148776	0.143271	0.1724	0.17071	0.134283	0.173156	0.151727	0.161111	0.145255	0.156861	0.150495	0.156325	0.145725	0.189967	0.15327	0.155884	0.152134	0.176541	0.142053	0.178577	0.199396	0.14578	0.16919	0.145881	0.144915	0.164223	0.139307	0.147482	0.189607	0.150496	0.149404	0.141243	0.147352	0.150054	0.149599	0.156861	0.152615	0.16079	0.135785	0.168743	0.160293	0.144827	0.149127	0.143065	0.135713
EO0911_Erateina_nr_punsara	0.151996	0.156177	0.155905	0.166238	0.159019	0.139016	0.159034	0.144388	0.138278	0.129971	0.182412	0.152678	0.13363	0.146416	0.157341	0.14274	0.128714	0.16427	0.15969	0.143686	0.155331	0.164749	0.140334	0.175617	0.18062	0.150931	0.156936	0.145306	0.16336	0.15244	0.114181	0.14703	0.170846	0.157682	0.141174	0.100644	0.155727	0.158256	0.145306	0.126596	0.146335	0.15012	0.117901	0.148372	0.133834	0.168635	0.126666	0.141072	0.148674
EO1167_Spargania_flavolimbarioides	0.152546	0.154801	0.154531	0.154892	0.137477	0.184314	0.187387	0.147502	0.161148	0.142454	0.170389	0.171466	0.164996	0.14685	0.180377	0.135884	0.134428	0.170318	0.149072	0.129698	0.119315	0.168338	0.136849	0.184121	0.163468	0.140653	0.158081	0.13975	0.143551	0.132638	0.137923	0.131018	0.167916	0.14311	0.163382	0.128654	0.156486	0.156793	0.149324	0.134343	0.139308	0.132116	0.120236	0.13804	0.126964	0.139155	0.136202	0.158094	0.154903
EO0001_Trichopteryx_carpinata	0.152632	0.145048	0.144797	0.148661	0.142932	0.140949	0.152744	0.152744	0.140357	0.134357	0.155774	0.154639	0.146516	0.141208	0.176557	0.160969	0.141419	0.174112	0.14327	0.135408	0.142622	0.18383	0.149678	0.139595	0.150082	0.111236	0.17405	0.136311	0.132248	0.134638	0.123216	0.13427	0.140711	0.135661	0.131629	0.139124	0.133882	0.132766	0.134126	0.144911	0.153851	0.118511	0.15012	0.132586	0.15405	0.155488	0.126852	0.146618	0.134145
gb_CR_S_1708_Psaliodes_nr_planiplaga	0.152817	0.153096	0.152829	0.14881	0.139495	0.170906	0.158286	0.179244	0.154908	0.118846	0.163587	0.167648	0.148372	0.160007	0.174989	0.148372	0.137722	0.151329	0.163942	0.133463	0.141708	0.164409	0.149793	0.158615	0.146802	0.140653	0.157524	0.146063	0.138071	0.151149	0.145284	0.123781	0.177693	0.169536	0.151393	0.132227	0.139809	0.146547	0.160203	0.151088	0.153979	0.139809	0.143955	0.156382	0.156486	0.152348	0.138849	0.15969	0.143633
EO1137_Malacodea_pulchraria	0.153064	0.157681	0.157388	0.155668	0.181393	0.179416	0.175134	0.193232	0.185089	0.162362	0.198864	0.167525	0.16298	0.160947	0.187129	0.174904	0.172446	0.214373	0.182013	0.164149	0.177814	0.190597	0.170832	0.188512	0.206512	0.183952	0.173321	0.181026	0.165634	0.173777	0.152186	0.150787	0.195876	0.153417	0.194431	0.141973	0.179545	0.189592	0.179046	0.163934	0.173042	0.153687	0.150555	0.167945	0.156258	0.190913	0.193523	0.165962	0.159636
R1310_Episteira_sp_SH01	0.154294	0.154635	0.154366	0.150571	0.142877	0.139255	0.152618	0.157287	0.138514	0.126599	0.157916	0.171554	0.146574	0.144843	0.167135	0.135652	0.150519	0.169516	0.143333	0.144316	0.155771	0.18018	0.129332	0.14879	0.177262	0.132704	0.172423	0.119037	0.134145	0.156288	0.130462	0.140121	0.154282	0.144849	0.147368	0.126744	0.144843	0.160228	0.151955	0.153795	0.151929	0.13101	0.137872	0.149087	0.156017	0.167145	0.137856	0.133993	0.134205
PS200_Scotopteryx_nictitaria	0.154332	0.160228	0.160228	0.160399	0.172238	0.170277	0.165957	0.159519	0.164834	0.142363	0.165913	0.165606	0.158725	0.15461	0.182856	0.130568	0.144972	0.185893	0.152408	0.142297	0.142762	0.18618	0.154239	0.16633	0.172651	0.156573	0.174604	0.148427	0.154302	0.156621	0.13285	0.144538	0.165263	0.154045	0.168331	0.142602	0.134912	0.150997	0.13285	0.152483	0.168736	0.150528	0.148578	0.146719	0.181108	0.176861	0.148662	0.15437	0.150892
gb_ID_19302_Cophocerotis_costinotata	0.154458	0.152739	0.152473	0.175037	0.155793	0.172595	0.156928	0.174024	0.157188	0.148961	0.182686	0.182207	0.154383	0.163383	0.178421	0.135759	0.141498	0.166643	0.160611	0.149716	0.133685	0.161453	0.145823	0.16891	0.190863	0.1571	0.167117	0.153787	0.156554	0.152904	0.148787	0.140031	0.164184	0.161685	0.171581	0.139643	0.185128	0.174842	0.134638	0.141965	0.150174	0.141583	0.141965	0.148722	0.136105	0.161695	0.152722	0.162088	0.154903
CNC580972_Eumacaria_madopata	0.154679	0.150375	0.150115	0.152224	0.137822	0.13234	0.169408	0.154908	0.128399	0.132007	0.165992	0.146657	0.137822	0.130678	0.158242	0.147044	0.123626	0.177087	0.143714	0.167876	0.146193	0.189634	0.138558	0.177767	0.19099	0.166347	0.164069	0.139416	0.146921	0.145773	0.145008	0.155071	0.155722	0.125092	0.131675	0.126852	0.120389	0.166345	0.14551	0.153061	0.134216	0.156583	0.141487	0.158502	0.149171	0.140969	0.119931	0.137664	0.136429
EO1170_Distoneura_pastaza	0.155763	0.16016	0.159881	0.164153	0.131982	0.133752	0.160738	0.1326	0.146391	0.142363	0.186458	0.160791	0.140991	0.157611	0.165137	0.128457	0.123299	0.172841	0.1471	0.149304	0.133442	0.175925	0.136623	0.136152	0.161249	0.142068	0.151354	0.151393	0.123363	0.166007	0.126727	0.116279	0.161525	0.135686	0.149037	0.116043	0.139163	0.148395	0.145368	0.144911	0.135467	0.135606	0.139366	0.144911	0.148432	0.149931	0.112734	0.137593	0.135835
bo_chi_002_Llampidken_moesta	0.159099	0.156793	0.156793	0.17252	0.170333	0.177087	0.18072	0.187699	0.172621	0.132894	0.196174	0.198878	0.16874	0.176965	0.206824	0.142891	0.15484
GB_Geo_003_Scordyliodes_tessellata	0.161435	0.162633	0.162348	0.158475	0.149705	0.166673	0.171876	0.155561	0.154984	0.136329	0.172289	0.173776	0.149705	0.150111	0.161695	0.142484	0.139403	0.16756	0.152023	0.159583	0.131796	0.160996	0.140569	0.151363	0.178096	0.142717	0.16356	0.153613	0.142788	0.124162	0.13879	0.133464	0.143118	0.138673	0.161339	0.124162	0.150336	0.166648	0.150292	0.129809	0.142397	0.133306	0.126231	0.133306	0.139403	0.152089	0.131457	0.159105	0.137078
bo_chi_344_Anticlea_oculisigna	0.163166	0.169394	0.169094	0.173618	0.17759	0.17218	0.170163	0.179935	0.166507	0.151044	0.189687	0.169408	0.174291	0.161593	0.183269	0.155106	0.155329	0.182111	0.16802	0.167557	0.154554	0.186723	0.15939	0.193912	0.188544	0.163436
R1267_Lobidiopteryx_nr_stulta	0.164237	0.164821	0.164531	0.169179	0.163303	0.148896	0.159119	0.17827	0.175601	0.164467	0.189551	0.195935	0.148989	0.163853	0.180894	0.154293	0.132671	0.158868	0.16267	0.159362	0.169739	0.174419	0.161419	0.17889	0.158118	0.161594	0.18452	0.128209	0.14401	0.173835	0.156642	0.170965	0.162095	0.179285	0.155731	0.143448	0.152402	0.175485	0.157024	0.152402	0.163467	0.141863	0.165387	0.153751	0.16741	0.180663	0.154903	0.16174	0.175925
EO1165_Euphyia_balteata	0.167734	0.172635	0.17233	0.168825	0.146636	0.161474	0.146433	0.163271	0.167447	0.126955	0.174157	0.174141	0.14693	0.135819	0.172522	0.126845	0.138227	0.157033	0.158573	0.132936	0.11724	0.17218	0.142412	0.147259	0.166007	0.140026	0.155448	0.147986	0.140031	0.138023	0.137994	0.127228	0.152348	0.139362	0.165275	0.121615	0.148989	0.173083	0.148725	0.141498	0.139255	0.130919	0.130601	0.131105	0.141583	0.146251	0.145361	0.152447	0.151354
EO0334_Scotopteryx_chenopodiata	0.168287	0.163136	0.162849	0.180109	0.155937	0.175572	0.190298	0.183541	0.184297	0.163026	0.20482	0.18754	0.180672	0.200513	0.191325	0.183398	0.171888	0.205794	0.182339	0.172685	0.167746	0.207897	0.17862	0.184759	0.199899	0.18343	0.188619	0.160755	0.178042	0.180001	0.160943	0.173271	0.156658	0.179113	0.178115	0.16365	0.188392	0.189897	0.175299	0.177422	0.180471	0.174923	0.183998	0.178603	0.169678	0.192361	0.156642	0.164114	0.186265
EO1399_Nebula_cynthia	0.175305	0.168372	0.168076	0.176464	0.172021	0.167511	0.178048	0.165717	0.180124	0.165423	0.196174	0.198203	0.156101	0.170053	0.190761	0.165299	0.160685	0.174959	0.162561	0.182254	0.179405	0.17363	0.155862	0.172934	0.189631	0.18441	0.184674	0.160906	0.162561	0.160281	0.162784	0.168833	0.162708	0.175606	0.161917	0.154126	0.16276	0.17685	0.166341	0.174989	0.152489	0.140092	0.17109	0.181136	0.163853	0.185189	0.172686	0.171661	0.155106
bo_chi_287_Fueguina_varians	0.17963	0.178808	0.17849	0.189267	0.182733	0.190516	0.190702	0.163926	0.157618	0.162785	0.180639	0.204582	0.170957	0.166007	0.223545	0.158008	0.177143	0.143627	0.151918	0.13397	0.166007	0.177648	0.188484	0.166793
[truncated: 283 more columns]

## Sheet: Caption
Table. Estimates of Evolutionary Divergence between Sequences
The number of base substitutions per site from between sequences are shown. Analyses were conducted using the Kimura 2-parameter model [1]. This analysis involved 332 nucleotide sequences. Codon positions included were 1st+2nd+3rd+Noncoding. All ambiguous positions were removed for each sequence pair (pairwise deletion option). There were a total of 670 positions in the final dataset. Evolutionar…
1. Kimura M. (1980). A simple method for estimating evolutionary rate of base substitutions through comparative studies of nucleotide sequences. Journal of Molecular Evolution 16:111-120.
2. Tamura K., Stecher G., and Kumar S. (2021). MEGA 11: Molecular Evolutionary Genetics Analysis Version 11. Molecular Biology and Evolution https://doi.org/10.1093/molbev/msab120.
Disclaimer: Although utmost care has been taken to ensure the correctness of the caption, the caption text is provided "as is" without any warranty of any kind. Authors advise the user to carefully check the caption prior to its use for any purpose and report any errors or problems to the authors immediately (www.megasoftware.net). In no event shall the authors and their employers be liable for a…
